# Supplementary material for: SIKs control osteocyte responses to parathyroid hormone
Source: Nat Commun. 2016 Oct 19;7:13176. doi: 10.1038/ncomms13176 (PMC5075806; doi:10.1038/ncomms13176)
Supplement: Supplementary Data 1 — RNA-seq data in Ocy454 cells treated with vehicle (CTRL), PTH (1 nM), or YKL-05-093 (0.5 μM) for 4 hours. [file ncomms13176-s2.xlsx]

## Sheet: PTH_v_Ctrl_RPKM_log2FC_FDR_tabl
Supplementary Dataset 1
RNA-seq data in Ocy454 cells treated with vehicle (CTRL), PTH (1 nM), or YKL-05-093 (0.5 µM) for 4 hours
RPKM values are listed for each gene
ID	Gene	CTRL_1	CTRL_2	PTH_1	PTH_2	log2FC (P v C)	Pvalue (P v C)	FDR (P v C)	CTRL_1	CTRL_2	YKL_1	YKL_2	log2FC (Y v C)	Pvalue (Y v C)	FDR (Y v C)
ENSMUSG00000022015	Tnfsf11	0.345747	0.276871	12.5065	10.965	5.25094	1.15127e-69	4.51057e-65	0.342256	0.276475	3.1604	2.5964	3.22992	1.7098e-23	6.69881e-20
ENSMUSG00000022479	Vdr	4.25008	3.36086	58.9851	58.5824	3.95212	2.19513e-63	4.30014e-59	4.20718	3.35605	55.9269	55.4137	3.88243	3.01143e-60	5.89925e-56
ENSMUSG00000036856	Wnt4	0.368279	0.529113	9.05602	7.72196	4.19299	4.65383e-56	6.07775e-52	0.364561	0.528356	2.09196	1.9522	2.14738	7.04862e-16	1.06215e-12
ENSMUSG00000031906	Smpd3	55.7083	51.8692	5.01935	4.77077	-3.45723	1.10916e-55	1.08639e-51	55.1459	51.795	30.5962	39.8396	-0.60231	0.00571813	0.321421
ENSMUSG00000020684	Rasl10b	0.0688027	0.108897	2.70045	2.94018	4.90865	1.96946e-50	1.54323e-46	0.0681081	0.108741	5.09418	4.71696	5.71528	4.10848e-68	1.60966e-63
ENSMUSG00000031825	Crispld2	0.113556	0.082376	3.16331	2.53761	4.88658	1.11376e-49	6.70527e-46	0.112409	0.0822581	1.03799	0.702267	3.17814	1.62972e-16	2.55403e-13
ENSMUSG00000053626	Tll1	0.0449131	0.111072	2.30621	2.43213	4.80147	1.19801e-49	6.70527e-46	0.0444597	0.110913	0.307906	0.178559	1.53809	0.000826326	0.0745959
ENSMUSG00000014603	Alx3	0.0887233	0.0975182	3.63971	3.53637	5.20957	1.85767e-40	9.0977e-37	0.0878277	0.0973787	1.43277	0.914492	3.60463	2.622e-13	3.11295e-10
ENSMUSG00000020312	Shc2	1.78249	1.60253	12.4084	11.5449	2.82511	1.46018e-38	6.35647e-35	1.7645	1.60024	7.26885	7.35974	2.12199	8.3643e-23	2.73087e-19
ENSMUSG00000028525	Pde4b	0.436743	0.428604	3.17777	3.01682	2.83936	6.04324e-37	2.18019e-33	0.432334	0.42799	3.06067	2.91686	2.7955	1.40616e-34	1.10184e-30
ENSMUSG00000020032	Nuak1	32.514	24.0771	3.41875	3.60393	-3.00988	6.12115e-37	2.18019e-33	32.1858	24.0427	8.22185	9.48986	-1.66591	3.13782e-13	3.51248e-10
ENSMUSG00000047330	Kcne4	1.54541	1.84631	11.8451	11.7224	2.78507	1.68007e-34	5.48529e-31	1.52981	1.84366	11.5057	12.1297	2.79717	6.90414e-33	3.86425e-29
ENSMUSG00000021575	Ahrr	4.59229	3.50562	0.622941	0.543139	-2.79068	5.97347e-31	1.80027e-27	4.54593	3.50061	2.59367	2.84683	-0.56271	0.0105211	0.481959
ENSMUSG00000038233	Fam198a	0.274191	0.120548	2.72337	2.35895	3.76593	1.34161e-30	3.75449e-27	0.271423	0.120376	0.640505	0.457567	1.55481	0.000138126	0.0183446
ENSMUSG00000034762	Glis1	0.431027	0.499892	3.3741	3.30685	2.82618	2.35432e-29	6.14934e-26	0.426676	0.499177	2.55416	2.74441	2.49967	6.05119e-22	1.58053e-18
ENSMUSG00000028965	Tnfrsf9	2.40084	2.4152	12.8244	12.7228	2.40598	4.18208e-29	1.02406e-25	2.3766	2.41174	4.94705	4.78143	1.02134	2.85648e-06	0.000636536
ENSMUSG00000000958	Slc7a7	0.361801	0.511285	4.49135	3.90072	3.22311	6.99527e-29	1.61216e-25	0.358149	0.510553	1.13388	1.16441	1.36312	2.78586e-05	0.00474553
ENSMUSG00000029380	Cxcl1	5.51553	8.6148	46.2988	48.0841	2.72418	6.19792e-28	1.28347e-24	5.45985	8.60247	27.5963	24.3129	1.87004	3.87642e-13	4.21872e-10
ENSMUSG00000025856	Pdgfa	22.4978	29.2167	4.392	4.7807	-2.49618	6.22423e-28	1.28347e-24	22.2707	29.1749	10.0779	10.9007	-1.29476	4.4825e-09	2.09071e-06
ENSMUSG00000033854	Kcnk10	0.305368	0.230152	2.64812	2.75783	3.35691	1.88086e-27	3.68452e-24	0.302286	0.229823	2.45237	2.50516	3.23994	1.39004e-24	6.80757e-21
ENSMUSG00000026826	Nr4a2	0.789591	1.07206	5.43613	5.28071	2.50841	1.17052e-26	2.1838e-23	0.78162	1.07053	7.41916	8.6993	3.10559	1.21538e-35	1.19043e-31
ENSMUSG00000032135	Mcam	1.84282	1.59636	8.16845	8.98505	2.32308	1.4186e-25	2.52634e-22	1.82422	1.59408	8.4367	7.89209	2.26057	9.04939e-24	3.9394e-20
ENSMUSG00000051159	Cited1	0.257682	0.339871	2.72714	2.64041	3.12587	5.21561e-25	8.88446e-22	0.255081	0.339385	0.428259	0.434617	0.503778	0.232602	1
ENSMUSG00000022661	Cd200	4.8449	5.51015	1.03968	1.03692	-2.31845	7.77016e-25	1.26845e-21	4.79599	5.50227	1.39562	1.99679	-1.60187	5.51404e-11	3.60058e-08
ENSMUSG00000036390	Gadd45a	1.46041	1.7511	8.41248	8.06779	2.346	2.52591e-24	3.95851e-21	1.44566	1.74859	3.27664	3.65958	1.10625	6.76951e-06	0.00130652
ENSMUSG00000021699	Pde4d	1.8298	1.38657	7.66556	7.67918	2.2584	4.987e-24	7.51483e-21	1.81132	1.38458	6.3413	6.44443	2.0041	4.8186e-19	8.98989e-16
ENSMUSG00000055430	Nap1l5	0.0291211	0.0192047	1.45294	1.34149	5.74025	7.31376e-24	1.06128e-20	0.0288272	0.0191772	0.612238	0.566013	4.50231	3.57961e-10	2.09322e-07
ENSMUSG00000022367	Has2	1.80924	1.47642	7.39247	8.30507	2.26259	1.01485e-23	1.42003e-20	1.79097	1.4743	3.66451	3.17384	1.07256	3.45129e-06	0.000732707
ENSMUSG00000039883	Lrrc17	7.37323	8.05971	32.5038	33.6585	2.09782	1.15015e-23	1.55386e-20	7.29879	8.04818	19.7114	20.7023	1.39481	2.64855e-11	1.88668e-08
ENSMUSG00000030930	Chst15	10.8186	9.64797	2.25758	2.43	-2.12589	4.53482e-23	5.92233e-20	10.7094	9.63417	3.97999	4.38076	-1.28189	1.01475e-09	5.23115e-07
ENSMUSG00000046157	Tmem229b	1.52991	1.42148	0.294019	0.193269	-2.57975	9.66361e-23	1.22132e-19	1.51447	1.41945	0.459938	0.564686	-1.51387	1.61232e-10	1.00269e-07
ENSMUSG00000025810	Nrp1	4.95781	2.95494	22.1457	23.1045	2.5202	4.44657e-22	5.44413e-19	4.90776	2.95071	8.66179	8.7189	1.14957	6.76435e-06	0.00130652
ENSMUSG00000004698	Hdac9	3.13592	2.66953	0.498678	0.587778	-2.41622	7.73652e-22	9.18512e-19	3.10426	2.66571	0.799416	1.21417	-1.51327	7.68604e-09	3.30914e-06
ENSMUSG00000039982	Dtx4	4.68077	4.24838	1.09048	0.872515	-2.17887	8.61332e-22	9.92534e-19	4.63352	4.2423	2.7824	3.60258	-0.473714	0.0325351	0.944915
ENSMUSG00000028348	Murc	16.8084	15.7949	4.17524	3.6054	-2.06335	1.30155e-21	1.45696e-18	16.6387	15.7723	10.1119	9.63104	-0.714507	0.000478715	0.0483391
ENSMUSG00000060284	Sp7	44.3775	46.2825	12.0535	11.4178	-1.94926	2.00497e-21	2.18202e-18	43.9295	46.2162	22.8924	29.9371	-0.770893	0.000385603	0.0408312
ENSMUSG00000040133	Gpr176	7.08514	5.82894	1.44645	1.42767	-2.16379	2.21961e-21	2.35033e-18	7.01361	5.8206	2.27514	2.124	-1.54196	5.09657e-12	4.34084e-09
ENSMUSG00000019102	Aldh3a1	3.31154	3.06873	13.5074	12.843	2.04886	2.30517e-21	2.37669e-18	3.27811	3.06434	4.01862	4.11107	0.360883	0.111476	1
ENSMUSG00000036611	Eepd1	17.8134	19.1487	4.43128	4.78009	-2.00533	2.91773e-21	2.93112e-18	17.6336	19.1213	19.7425	21.0945	0.151457	0.454565	1
ENSMUSG00000045912	C2cd4c	0.204094	0.285342	1.38487	1.36826	2.45888	3.13648e-21	3.0721e-18	0.202034	0.284933	0.828318	1.18285	2.01902	3.02118e-11	2.11369e-08
ENSMUSG00000060402	Chst8	0.028474	0.0657228	0.887907	0.753518	3.98401	3.72812e-21	3.56253e-18	0.0281866	0.0656287	0.234248	0.339608	2.48059	3.07344e-06	0.000672706
ENSMUSG00000021303	Gng4	0.58105	0.755107	3.65221	3.33326	2.36379	4.16767e-21	3.88774e-18	0.575184	0.754027	2.42131	2.56672	1.88512	3.13314e-13	3.51248e-10
ENSMUSG00000037411	Serpine1	7.58023	8.23556	2.00419	2.08077	-1.95369	2.85564e-20	2.60189e-17	7.50371	8.22378	3.6414	4.76621	-0.903714	4.57238e-05	0.00737208
ENSMUSG00000035095	Fam167a	0.882929	0.671229	3.38547	3.68988	2.20079	5.25567e-20	4.67981e-17	0.874015	0.670268	2.53329	2.56765	1.73769	1.52787e-12	1.49651e-09
ENSMUSG00000045005	Fzd5	7.81407	4.84295	1.18684	1.12537	-2.44868	6.12418e-20	5.33199e-17	7.73519	4.83602	2.09908	2.00767	-1.61134	4.09332e-10	2.32424e-07
ENSMUSG00000025089	Gfra1	0.19316	0.184488	0.9305	1.06411	2.39886	1.01071e-19	8.60839e-17	0.19121	0.184224	0.30442	0.294228	0.67424	0.0286589	0.889721
ENSMUSG00000017446	C1qtnf1	2.36402	2.43525	9.18329	8.91297	1.91302	1.15624e-19	9.6384e-17	2.34015	2.43177	4.00634	4.23809	0.787088	0.000262682	0.0305389
ENSMUSG00000047992	Fam69c	0.178758	0.248872	1.63511	1.63525	2.8845	2.10351e-19	1.71694e-16	0.176953	0.248516	0.290487	0.140381	-0.0226564	1	1
ENSMUSG00000062760	1810041L15Rik	0.00932271	0.0061481	0.325596	0.438596	5.50225	7.37634e-19	5.89791e-16	0.00922859	0.00613931	0.0766953	0.041182	2.83471	0.00429704	0.261419
ENSMUSG00000037946	Fgd3	2.11912	1.70223	0.377605	0.437264	-2.22637	1.01088e-18	7.92106e-16	2.09773	1.6998	1.29622	1.28801	-0.550448	0.0139403	0.575517
ENSMUSG00000021215	Net1	13.6225	11.3566	45.8407	44.6849	1.85878	1.25783e-18	9.66283e-16	13.485	11.3404	12.6145	14.2329	0.114188	0.591403	1
ENSMUSG00000027656	Wisp2	17.4466	19.8162	67.1597	64.0802	1.81522	1.9221e-18	1.44819e-15	17.2705	19.7878	30.2698	26.7747	0.621074	0.00284525	0.190677
ENSMUSG00000052013	Btla	0.767279	0.775153	0.0814507	0	-4.08426	2.18754e-18	1.61709e-15	0.759534	0.774044	0.164147	0.144228	-2.304	4.78735e-10	2.64174e-07
ENSMUSG00000046223	Plaur	8.40936	11.2485	41.528	36.7012	1.98672	2.85898e-18	2.0743e-15	8.32447	11.2324	14.866	14.4034	0.575748	0.0107533	0.488185
ENSMUSG00000026069	Il1rl1	3.6993	4.79472	15.8868	15.6882	1.89137	3.25587e-18	2.31931e-15	3.66196	4.78786	16.5779	16.9567	1.98583	4.11562e-19	8.06229e-16
ENSMUSG00000042988	Notum	0.985158	1.323	5.0344	4.66988	2.05353	6.24484e-18	4.36905e-15	0.975213	1.32111	1.34258	2.0414	0.546875	0.0610265	1
ENSMUSG00000022146	Osmr	1.28786	1.1814	4.35037	4.21045	1.7952	8.20923e-18	5.64262e-15	1.27486	1.17971	1.42161	1.62205	0.311998	0.141588	1
ENSMUSG00000022296	Baalc	0.523075	0.287463	4.42212	4.87044	3.56527	1.03418e-17	6.98586e-15	0.517794	0.287051	1.27502	1.23233	1.6912	0.00204617	0.148183
ENSMUSG00000056486	Chn1	0.0437801	0.0433079	0.455066	0.386189	3.25509	1.94991e-17	1.29484e-14	0.0433381	0.0432459	0.133395	0.10959	1.471	0.00311866	0.204667
ENSMUSG00000030218	Mgp	127.54	199.477	707.68	688.573	2.09295	3.42396e-17	2.23579e-14	126.252	199.192	196.366	195.528	0.266951	0.26979	1
ENSMUSG00000050953	Gja1	15.7319	14.1688	50.7771	48.5375	1.73252	3.66486e-17	2.35386e-14	15.5731	14.1485	31.1788	36.0647	1.17848	1.93633e-08	7.74115e-06
ENSMUSG00000028517	Ppap2b	8.02081	7.4791	24.6299	26.4273	1.72045	4.2186e-17	2.66582e-14	7.93984	7.4684	14.1362	14.512	0.89542	1.29345e-05	0.00237916
ENSMUSG00000038267	Slc22a23	1.84352	1.36773	0.328496	0.392567	-2.15222	6.30327e-17	3.91994e-14	1.82491	1.36577	1.30898	1.72566	-0.0677358	0.775916	1
ENSMUSG00000074661	Pde4d	2.91237	1.68546	10.6014	11.214	2.26741	1.00309e-16	6.14066e-14	2.88296	1.68304	8.61119	8.45417	1.92204	3.89417e-12	3.4675e-09
ENSMUSG00000021250	Fos	2.51082	3.31165	12.3906	10.2576	1.95007	1.02247e-16	6.16299e-14	2.48547	3.30691	8.12933	9.34982	1.58319	2.26523e-11	1.67452e-08
ENSMUSG00000026308	Klhl30	2.89703	3.30214	0.728655	0.753681	-2.06668	1.34412e-16	7.97897e-14	2.86778	3.29741	3.4164	3.41261	0.143208	0.512932	1
ENSMUSG00000033192	Lpcat2	3.99278	3.61798	12.1174	12.7417	1.70942	2.02838e-16	1.18612e-13	3.95247	3.6128	12.2998	10.777	1.61045	6.38377e-14	8.06805e-11
ENSMUSG00000032122	Slc37a2	0.258228	0.170295	1.05933	1.03769	2.32573	2.3242e-16	1.33911e-13	0.255621	0.170051	0.401269	0.38023	0.90934	0.0055873	0.317785
ENSMUSG00000075707	Dio3	0.301078	0.261255	1.50216	1.47547	2.41349	3.09473e-16	1.75722e-13	0.298038	0.260881	0.420056	0.265995	0.303332	0.452045	1
ENSMUSG00000060548	Tnfrsf19	9.8842	8.57684	31.108	28.746	1.69799	3.58637e-16	2.00729e-13	9.78442	8.56457	11.8247	13.1957	0.448384	0.0306809	0.920519
ENSMUSG00000048981	Krt31	0.0700091	0	1.19343	1.06357	5.16384	6.30973e-16	3.48182e-13	0.0693024	0	0.383964	0.525737	3.86344	2.00066e-06	0.000472193
ENSMUSG00000024968	Rcor2	27.8486	30.3997	9.26006	9.39243	-1.64307	7.712e-16	4.19651e-13	27.5675	30.3562	19.4387	20.2068	-0.547293	0.00711538	0.375706
ENSMUSG00000042379	Esm1	5.26239	4.37273	1.05022	1.26366	-2.05577	1.04742e-15	5.62147e-13	5.20926	4.36647	2.26081	1.81319	-1.2282	5.69988e-07	0.000165056
ENSMUSG00000001510	Dlx3	5.52227	4.89713	1.54807	1.10711	-1.96004	2.00782e-15	1.06303e-12	5.46652	4.89012	3.05927	4.21351	-0.506936	0.0339418	0.963181
ENSMUSG00000050578	Mmp13	0.33079	0.231782	2.78506	1.58055	2.98491	5.36658e-15	2.80343e-12	0.327451	0.231451	0.245674	0.146123	-0.477166	0.342334	1
ENSMUSG00000057723	Krt33b	0	0.0461694	0.873241	1.06357	4.94469	7.85406e-15	4.04887e-12	0	0.0461033	0.383964	0.402035	3.66678	2.13337e-06	0.000497519
ENSMUSG00000020007	Il20ra	0	0.0174605	0.550409	0.804453	5.66451	8.14507e-15	4.14436e-12	0	0.0174355	0	0.0467824	1.02107	1	1
ENSMUSG00000039328	Rnf122	1.01784	0.999515	3.28052	2.97827	1.63401	1.30025e-14	6.53107e-12	1.00757	0.998085	3.34125	3.08498	1.67938	8.74462e-15	1.1814e-11
ENSMUSG00000042804	Gpr153	10.8452	11.1452	31.903	32.4949	1.54976	1.49764e-14	7.42732e-12	10.7358	11.1292	10.9279	12.2748	0.0854561	0.677506	1
ENSMUSG00000099250	Metazoa_SRP	94.7156	105.725	282.251	375.667	1.7131	1.69031e-14	8.2781e-12	93.7594	105.574	241.71	220.756	1.21271	5.47207e-09	2.52224e-06
ENSMUSG00000038178	Slc43a2	0.39319	0.23337	1.82162	1.28275	2.33264	1.72332e-14	8.33556e-12	0.389221	0.233036	0.903653	0.962724	1.60971	1.12929e-08	4.75748e-06
ENSMUSG00000056501	Cebpb	12.757	15.2787	42.28	43.5107	1.61049	1.87124e-14	8.94065e-12	12.6283	15.2569	27.4434	28.4031	0.999088	2.4975e-06	0.000568893
ENSMUSG00000003032	Klf4	18.8062	19.4329	6.15596	6.7414	-1.56856	2.66138e-14	1.25627e-11	18.6163	19.4051	10.2083	11.6096	-0.801318	0.000102024	0.0143784
ENSMUSG00000028128	F3	50.766	51.1026	17.1994	17.9622	-1.5347	2.83474e-14	1.32217e-11	50.2535	51.0295	21.869	24.3646	-1.13125	3.47521e-08	1.32189e-05
ENSMUSG00000071757	Zhx2	2.88545	2.16535	7.98419	8.14298	1.68148	5.05252e-14	2.32885e-11	2.85632	2.16226	4.10409	4.66993	0.812159	0.000460544	0.0467452
ENSMUSG00000057604	Lmcd1	12.6557	15.3013	4.22549	4.57327	-1.67087	5.19753e-14	2.36784e-11	12.528	15.2794	6.16394	6.91757	-1.08976	9.13308e-07	0.000243418
ENSMUSG00000048647	Exd1	0.145233	0.145441	0.594897	0.574659	2.00481	5.96929e-14	2.68817e-11	0.143767	0.145232	0.37368	0.299391	1.21446	5.07047e-05	0.00788317
ENSMUSG00000000627	Sema4f	0.128557	0.09891	0.668132	0.651008	2.55627	7.65723e-14	3.40912e-11	0.127259	0.0987685	0.293777	0.170365	1.0538	0.0138729	0.573946
ENSMUSG00000005124	Wisp1	17.1156	13.6596	5.24271	4.88542	-1.60206	8.00938e-14	3.52584e-11	16.9428	13.6401	10.4155	12.3827	-0.422985	0.0513067	1
ENSMUSG00000029651	Mtus2	1.94161	1.92424	0.590796	0.675093	-1.61207	9.86047e-14	4.29248e-11	1.92201	1.92149	1.46246	1.61954	-0.318255	0.125914	1
ENSMUSG00000040152	Thbs1	62.509	43.7693	14.848	16.8137	-1.74683	1.05789e-13	4.55462e-11	61.878	43.7067	15.6808	17.1267	-1.68594	7.06183e-13	7.28094e-10
ENSMUSG00000032883	Acsl3	22.7544	19.4189	61.5096	59.638	1.52298	2.36513e-13	1.00721e-10	22.5247	19.3912	79.8874	83.7901	1.96581	4.3966e-20	9.5697e-17
ENSMUSG00000031431	Tsc22d3	8.47736	10.3297	26.7595	27.5898	1.52944	3.17532e-13	1.3377e-10	8.39178	10.3149	26.7057	27.9345	1.54494	5.86338e-13	6.20869e-10
ENSMUSG00000001542	Ell2	7.62418	7.19709	2.69728	2.49583	-1.51056	4.93514e-13	2.05696e-10	7.54721	7.18679	4.05954	4.48606	-0.784877	0.00016449	0.0208561
ENSMUSG00000045092	S1pr1	16.4181	16.7812	46.1793	44.7252	1.45297	5.23031e-13	2.15704e-10	16.2524	16.7572	43.4585	43.692	1.40032	7.3665e-12	6.01275e-09
ENSMUSG00000051359	Ncald	2.87528	2.95128	7.82617	7.92425	1.43414	9.07277e-13	3.70273e-10	2.84625	2.94706	7.71296	7.83703	1.42386	3.2357e-12	3.01837e-09
ENSMUSG00000073617	Hdac4	7.85786	5.12129	22.0936	20.982	1.73704	9.61354e-13	3.88298e-10	7.77853	5.11396	15.8188	14.0066	1.21576	8.10627e-07	0.000221901
ENSMUSG00000000126	Wnt9a	0.175063	0.199414	1.3234	0.873518	2.5361	1.06155e-12	4.24392e-10	0.173296	0.199129	0.494613	0.421812	1.27495	0.000750838	0.0691206
ENSMUSG00000051022	Hs3st1	0.0149315	0.0787757	0.546316	0.482946	3.24959	1.25342e-12	4.96038e-10	0.0147808	0.078663	0.737023	0.712348	3.745	1.13713e-17	1.93702e-14
ENSMUSG00000005360	Slc1a3	7.94255	6.93763	20.41	20.3651	1.45487	1.42758e-12	5.5931e-10	7.86237	6.9277	14.9363	14.3005	0.983669	1.81422e-06	0.000438762
ENSMUSG00000033060	Lmo7	17.7593	12.713	5.15063	4.84423	-1.6073	1.66202e-12	6.44717e-10	17.58	12.6948	9.79829	10.6835	-0.563112	0.0124599	0.537038
ENSMUSG00000037010	Apln	45.5699	45.5866	16.3109	17.6631	-1.42405	1.9639e-12	7.5435e-10	45.1099	45.5214	29.632	25.4681	-0.717989	0.000507639	0.0503718
ENSMUSG00000039621	Prex1	1.19232	0.915338	4.27094	2.96649	1.78643	2.19726e-12	8.35791e-10	1.18028	0.914029	2.11826	2.90085	1.2666	4.13628e-07	0.000122769
ENSMUSG00000063889	Crem	0.858046	1.12171	2.89192	3.02906	1.56976	2.2438e-12	8.45285e-10	0.849384	1.1201	2.1725	1.97902	1.06587	4.62613e-06	0.000939105
ENSMUSG00000035873	Pawr	76.4886	80.0334	29.1602	29.8924	-1.40638	2.88494e-12	1.07647e-09	75.7164	79.9189	53.0736	54.0768	-0.53863	0.00765773	0.395616
ENSMUSG00000069763	Tmem100	5.68463	7.0446	17.4018	18.8579	1.5038	3.02977e-12	1.11984e-09	5.62724	7.03452	15.1604	13.7146	1.18343	8.98962e-08	3.17301e-05
ENSMUSG00000028613	Lrp8	0.745296	0.599726	2.09237	1.90998	1.58312	3.47245e-12	1.27147e-09	0.737772	0.598868	0.812512	0.833636	0.309611	0.213407	1
ENSMUSG00000026313	Hdac4	10.5376	6.85642	27.7755	27.367	1.66757	3.64426e-12	1.32202e-09	10.4313	6.84661	18.6721	18.6942	1.11569	2.94681e-06	0.000648612
ENSMUSG00000029570	Lfng	9.71591	12.2396	3.1229	3.9896	-1.63127	4.61711e-12	1.65958e-09	9.61782	12.2221	4.78384	5.22305	-1.12817	5.72951e-07	0.000165056
ENSMUSG00000024013	Fgd2	0.0380505	0.00836448	0.369144	0.335649	4.03566	4.78743e-12	1.70515e-09	0.0376664	0.00835251	0.104344	0.156878	2.61707	0.000576006	0.055448
ENSMUSG00000059810	Rgs3	1.11907	1.55762	0.420252	0.368977	-1.76379	4.93499e-12	1.74188e-09	1.10777	1.55539	0.476103	0.396378	-1.61484	6.60985e-10	3.5475e-07
ENSMUSG00000025190	Got1	14.574	15.7026	41.0491	38.6434	1.39565	5.52501e-12	1.93272e-09	14.4269	15.6802	28.0562	29.4825	0.933766	4.48033e-06	0.00091903
ENSMUSG00000030351	Tspan11	1.36574	1.59849	4.44041	3.99167	1.50181	7.13889e-12	2.47517e-09	1.35195	1.59621	3.85766	4.29376	1.46026	7.71794e-11	4.95707e-08
ENSMUSG00000032243	Itga11	5.69173	3.94089	14.0326	14.3229	1.56131	1.08284e-11	3.72146e-09	5.63427	3.93525	6.64521	7.0269	0.518314	0.0254942	0.843614
ENSMUSG00000097768	2310043M15Rik	0.142095	0.163989	1.27021	1.28825	3.01346	1.1141e-11	3.79561e-09	0.14066	0.163754	0.779315	0.690455	2.22374	8.83396e-06	0.00167201
ENSMUSG00000049001	Ndnf	59.0945	49.5544	20.6046	20.0818	-1.41673	1.13454e-11	3.83189e-09	58.4979	49.4835	28.3013	26.5793	-0.97619	3.45317e-06	0.000732707
ENSMUSG00000037211	Spry1	4.68601	5.17869	1.87222	1.56086	-1.52013	1.43042e-11	4.78995e-09	4.6387	5.17128	1.27163	1.1482	-2.02041	1.2646e-17	2.0644e-14
ENSMUSG00000038059	Smim3	6.39372	8.41468	21.6135	19.9715	1.48422	1.47637e-11	4.90194e-09	6.32918	8.40264	8.66491	9.11161	0.26586	0.235515	1
ENSMUSG00000020601	Trib2	10.9335	10.3638	26.8954	27.5013	1.35314	1.6894e-11	5.56209e-09	10.8231	10.349	22.898	24.6708	1.16811	1.08836e-08	4.63487e-06
ENSMUSG00000022270	Fam134b	13.6297	12.3769	32.9161	33.5509	1.35439	2.22542e-11	7.2658e-09	13.4921	12.3592	20.5077	20.7991	0.676757	0.000832397	0.0749712
ENSMUSG00000042675	Ypel3	7.98698	9.5067	22.7865	23.3256	1.39416	2.3231e-11	7.52205e-09	7.90635	9.4931	16.5602	21.0255	1.10779	1.03846e-06	0.000273059
ENSMUSG00000000093	Tbx2	5.46557	6.34537	2.0509	2.26812	-1.45455	2.4292e-11	7.75657e-09	5.41039	6.33629	2.19878	3.29536	-1.09679	1.19067e-05	0.0022214
ENSMUSG00000031983	2310022B05Rik	79.2911	73.9174	29.3985	30.5843	-1.35279	2.43513e-11	7.75657e-09	78.4906	73.8117	49.5526	53.7178	-0.5604	0.00608633	0.334854
ENSMUSG00000091243	Vgll3	42.9253	35.5687	14.2088	15.5106	-1.40085	2.861e-11	9.0396e-09	42.492	35.5178	19.5047	18.529	-1.03589	8.21246e-07	0.000221901
ENSMUSG00000041132	N4bp2l1	2.23171	2.38922	6.19396	6.87455	1.49358	2.98228e-11	9.34742e-09	2.20918	2.3858	4.87472	5.58212	1.18159	4.48428e-07	0.000132097
ENSMUSG00000099021	Metazoa_SRP	32.6161	40.3455	93.0111	131.664	1.61644	3.31659e-11	1.03127e-08	32.2868	40.2878	91.2939	69.5155	1.14233	1.47133e-06	0.000362548
ENSMUSG00000031015	Swap70	34.6345	27.613	11.9213	11.499	-1.40945	3.46772e-11	1.06978e-08	34.2848	27.5735	18.3538	21.1782	-0.645339	0.0027516	0.187264
ENSMUSG00000018334	Ksr1	2.89678	2.00945	7.20561	6.92209	1.53154	4.10249e-11	1.25571e-08	2.86753	2.00658	4.19694	4.50632	0.841739	0.000344408	0.0375865
ENSMUSG00000045287	Rtn4rl1	2.14258	2.56812	0.741275	0.766422	-1.64866	4.75852e-11	1.44522e-08	2.12095	2.56445	2.10145	1.82384	-0.261565	0.275085	1
ENSMUSG00000048895	Cdk5r1	3.97988	3.20873	1.26257	1.28523	-1.49198	5.36632e-11	1.61729e-08	3.9397	3.20414	1.93462	1.85969	-0.908975	4.86322e-05	0.00762144
ENSMUSG00000027994	Ccdc109b	13.1738	19.2236	48.933	44.1576	1.51871	6.00086e-11	1.79471e-08	13.0408	19.1961	27.1775	27.3286	0.75369	0.0012783	0.103476
ENSMUSG00000027985	Lef1	1.19236	1.1774	2.96921	3.03102	1.34005	6.45658e-11	1.91638e-08	1.18032	1.17571	0.979172	1.00272	-0.249134	0.250838	1
ENSMUSG00000024247	Pkdcc	9.71944	12.4298	29.6516	28.0595	1.37899	1.04123e-10	3.06724e-08	9.62132	12.412	18.1598	15.3376	0.601826	0.00678225	0.362513
ENSMUSG00000048251	Bcl11b	0.561725	0.398669	0.0711774	0.136329	-2.21516	1.09538e-10	3.20268e-08	0.556054	0.398098	0.220055	0.259952	-0.975071	0.00063627	0.0605059
ENSMUSG00000064340	mt-Tl1	8.93468	4.91018	31.5759	43.7855	2.49205	1.26e-10	3.65672e-08	8.84448	4.90315	27.9039	23.6808	1.96239	1.1241e-06	0.000291662
ENSMUSG00000032064	Dixdc1	4.53571	3.3816	1.50513	1.39002	-1.44888	1.2996e-10	3.74389e-08	4.48992	3.37676	3.28566	3.6347	-0.183241	0.405158	1
ENSMUSG00000036904	Fzd8	6.8192	6.12649	2.56131	2.4862	-1.35602	1.35262e-10	3.86821e-08	6.75036	6.11772	3.29732	2.96865	-1.03657	1.32742e-06	0.000333377
ENSMUSG00000017897	Eya2	0.430301	0.468843	1.47794	1.76034	1.83207	1.40278e-10	3.9664e-08	0.425957	0.468172	0.872165	1.04131	1.08666	0.000399574	0.0417464
ENSMUSG00000053175	Bcl3	0.140145	0.0924226	0.699227	0.784915	2.7019	1.40721e-10	3.9664e-08	0.138731	0.0922904	0.256208	0.477573	1.70172	0.000881887	0.0783479
ENSMUSG00000063415	Cyp26b1	1.70685	1.17816	0.416337	0.379197	-1.84106	1.60581e-10	4.49387e-08	1.68962	1.17647	0.540869	0.472496	-1.48774	1.55301e-07	5.11306e-05
ENSMUSG00000075585	6330403L08Rik	2.90458	2.67907	1.1371	0.811988	-1.50981	1.84619e-10	5.12993e-08	2.87526	2.67524	1.1496	0.94356	-1.40537	8.02801e-10	4.2504e-07
ENSMUSG00000022483	Col2a1	0.60251	0.586842	1.68804	1.5899	1.46367	1.98398e-10	5.47396e-08	0.596427	0.586002	0.74562	0.777982	0.366494	0.149351	1
ENSMUSG00000036006	Fam65b	0.939594	0.832959	0.307404	0.317038	-1.50048	2.08548e-10	5.71379e-08	0.930109	0.831767	0.73684	0.74846	-0.242662	0.277819	1
ENSMUSG00000021319	Sfrp4	0.251873	0.456787	2.09445	1.4812	2.27113	2.197e-10	5.97753e-08	0.24933	0.456133	0.834591	0.834465	1.17247	0.00193235	0.14204
ENSMUSG00000020218	Wif1	3.1151	3.0626	8.518	7.26772	1.35449	2.42248e-10	6.52302e-08	3.08366	3.05822	4.22751	6.77056	0.840809	0.00157907	0.123117
ENSMUSG00000028583	Pdpn	51.222	72.4977	168.824	167.746	1.44297	2.4308e-10	6.52302e-08	50.7049	72.3939	97.8767	93.9563	0.639203	0.00516342	0.2997
ENSMUSG00000020393	Kremen1	14.253	12.005	33.1204	32.0848	1.31277	2.64102e-10	7.03896e-08	14.1091	11.9878	19.278	20.5704	0.611144	0.00332479	0.214599
ENSMUSG00000038128	Camk4	0.715548	0.465988	1.79248	1.68318	1.56921	2.83604e-10	7.50766e-08	0.708324	0.465322	0.850288	0.85343	0.549291	0.0348409	0.980626
ENSMUSG00000094377	Gm24407	1294.78	1249.93	2848.12	3912.45	1.40958	3.37836e-10	8.88328e-08	1281.71	1248.15	2805.95	1742.99	0.846455	0.000674836	0.0638633
ENSMUSG00000064400	Gm23927	1.80224	1.18854	7.92146	15.8978	3.0051	3.4038e-10	8.89048e-08	1.78405	1.18684	9.88437	6.59643	2.49722	4.18609e-08	1.54723e-05
ENSMUSG00000050860	Phospho1	3.53382	4.18482	1.07431	1.26626	-1.73161	3.42648e-10	8.89048e-08	3.49815	4.17884	2.74393	3.2899	-0.353667	0.168973	1
ENSMUSG00000098557	KCTD12	18.2432	13.4749	5.93461	6.19227	-1.38623	3.85681e-10	9.94118e-08	18.059	13.4556	8.79237	7.80399	-0.924344	3.60033e-05	0.00597701
ENSMUSG00000020614	Fam20a	3.3466	3.98264	8.93046	9.25878	1.30673	4.17479e-10	1.06905e-07	3.31281	3.97694	7.04974	7.86198	1.02836	2.08448e-06	0.000489028
ENSMUSG00000026064	Ptp4a1	1.46802	1.3299	3.3281	3.55168	1.30019	4.9805e-10	1.26708e-07	1.4532	1.328	1.98458	1.9591	0.506274	0.0178767	0.677662
ENSMUSG00000020916	Krt36	0.0662226	0.0218361	0.853544	0.584158	4.07969	5.11311e-10	1.29243e-07	0.0655541	0.0218049	0.272397	0.555808	3.28521	2.56647e-05	0.00441016
ENSMUSG00000094897	Gm22288	19.232	10.9691	50.1383	76.4181	2.09611	5.40804e-10	1.35822e-07	19.0379	10.9535	40.3856	27.5531	1.2121	0.00049844	0.0496905
ENSMUSG00000023034	Nr4a1	4.28807	3.78523	9.75007	10.0474	1.2973	5.55973e-10	1.38742e-07	4.24478	3.77982	33.9089	43.0142	3.2632	2.46588e-42	3.22036e-38
ENSMUSG00000036298	Slc2a13	0.0659531	0.0652417	0.329059	0.29089	2.23346	5.98859e-10	1.48498e-07	0.0652873	0.0651484	0.168802	0.203938	1.50656	0.000159799	0.0205794
ENSMUSG00000044674	Fzd1	27.3722	21.6317	61.5803	60.6691	1.31951	6.24627e-10	1.53913e-07	27.0959	21.6008	35.3256	37.9267	0.589681	0.00577367	0.323152
ENSMUSG00000053399	Adamts18	0.843274	1.02171	0.326151	0.182602	-1.85795	7.00346e-10	1.71493e-07	0.834761	1.02025	0.573633	0.736351	-0.508354	0.0545859	1
ENSMUSG00000038331	Satb2	7.6991	5.83119	2.70071	2.63924	-1.33972	8.39598e-10	2.04314e-07	7.62138	5.82285	4.24466	5.2969	-0.493441	0.0289068	0.893182
ENSMUSG00000028521	Slc35d1	0.265072	0.280943	0.720303	0.765494	1.43763	8.69634e-10	2.10317e-07	0.262396	0.280541	0.540842	0.501826	0.935531	0.000130317	0.0176668
ENSMUSG00000095584	Gm22628	28.0684	13.3686	75.2074	121.25	2.2721	9.07528e-10	2.18135e-07	27.785	13.3495	65.0921	39.952	1.37923	0.00031435	0.0351883
ENSMUSG00000029999	Tgfa	0.46969	0.292541	2.16983	1.2404	2.19092	9.45527e-10	2.25883e-07	0.464948	0.292122	0.810964	0.910606	1.21995	8.91926e-05	0.0128947
ENSMUSG00000042812	Foxf1	0.665224	0.416765	1.86694	1.69521	1.75507	9.55781e-10	2.26775e-07	0.658509	0.416168	0.972909	1.04319	0.94063	0.00255063	0.176557
ENSMUSG00000039601	Rcan2	11.5738	11.6677	4.86726	4.98548	-1.23811	9.60837e-10	2.26775e-07	11.457	11.651	9.8651	10.1991	-0.203842	0.314474	1
ENSMUSG00000021182	Ccdc88c	0.534924	0.370119	0.102089	0.0773546	-2.2882	1.12156e-09	2.62441e-07	0.529524	0.36959	0.24849	0.379624	-0.495097	0.117469	1
ENSMUSG00000074766	Ism1	0.293481	0.325968	0.0256888	0.0151394	-3.80323	1.12535e-09	2.62441e-07	0.290518	0.325502	0.0847153	0.0818791	-1.87741	0.000127696	0.017493
ENSMUSG00000065911	Gm24447	3.92384	4.74407	13.8672	27.2414	2.22423	1.26564e-09	2.93412e-07	3.88422	4.73729	16.1401	9.67764	1.56309	2.85945e-06	0.000636536
ENSMUSG00000017002	Slpi	0.374245	0.740417	2.55878	2.20084	2.02078	1.27688e-09	2.94277e-07	0.370467	0.739358	1.40637	1.4695	1.30069	0.000242109	0.0286574
ENSMUSG00000095678	Gm25101	3.63849	3.42786	17.7213	20.3782	2.41553	1.32672e-09	3.03974e-07	3.60176	3.42295	11.403	7.80671	1.44025	0.00300845	0.198766
ENSMUSG00000037406	Htra4	0.123398	0.0203445	0.846545	0.634963	3.524	1.44043e-09	3.28109e-07	0.122152	0.0203154	0.310188	0.218039	2.03733	0.00824783	0.412171
ENSMUSG00000005583	Mef2c	54.0844	36.1037	17.1555	16.1302	-1.43758	1.48523e-09	3.36356e-07	53.5384	36.052	28.1529	31.4388	-0.587888	0.0132152	0.558531
ENSMUSG00000039835	Nhsl1	3.10308	2.21091	0.875333	1.05618	-1.45834	1.6295e-09	3.66701e-07	3.07176	2.20775	1.99738	1.99222	-0.401036	0.0781452	1
ENSMUSG00000021822	Plau	15.9007	17.3574	37.7412	39.5522	1.21565	1.63794e-09	3.66701e-07	15.7402	17.3326	43.2795	38.4908	1.30497	3.64166e-10	2.09818e-07
ENSMUSG00000079055	Slc8a3	3.82564	4.14179	1.7828	1.25768	-1.38653	2.22978e-09	4.96366e-07	3.78702	4.13587	3.73735	4.36566	0.0315749	0.882924	1
ENSMUSG00000004040	Stat3	13.2731	10.0603	29.1414	28.4201	1.30342	2.27736e-09	5.04094e-07	13.1391	10.0459	17.2385	18.0943	0.608494	0.0051622	0.2997
ENSMUSG00000026360	Rgs2	1.7466	2.70349	6.0856	6.23918	1.45755	2.46072e-09	5.41621e-07	1.72896	2.69962	12.6403	12.3701	2.48565	4.40635e-23	1.56942e-19
ENSMUSG00000093672	Gm20655	4.29869	5.21253	1.53745	1.58563	-1.61331	2.74889e-09	6.0167e-07	4.25529	5.20507	4.2251	3.96114	-0.217314	0.394132	1
ENSMUSG00000038068	Rnf144b	4.52773	3.06349	1.3691	1.26793	-1.51813	2.81766e-09	6.13294e-07	4.48202	3.05911	2.47247	2.3897	-0.627877	0.0105466	0.481959
ENSMUSG00000050711	Scg2	8.47649	8.38507	18.4334	21.0963	1.22872	2.94547e-09	6.37572e-07	8.39092	8.37307	23.1026	21.839	1.42244	7.23725e-12	6.01275e-09
ENSMUSG00000027955	Fam198b	4.71054	4.25685	1.98728	1.83773	-1.22696	2.98505e-09	6.4259e-07	4.66299	4.25076	1.98081	2.05028	-1.1435	4.37145e-08	1.60065e-05
ENSMUSG00000020053	Igf1	1.7705	1.20432	3.76399	4.01633	1.39314	3.07705e-09	6.58775e-07	1.75263	1.2026	3.79149	3.17267	1.24215	3.57872e-07	0.000109539
ENSMUSG00000025795	Rassf3	10.3106	8.88196	4.30028	3.64751	-1.26849	3.13877e-09	6.68337e-07	10.2065	8.86925	5.24249	5.4655	-0.831379	7.0676e-05	0.0106912
ENSMUSG00000065007	Gm26324	14.554	6.51293	37.6037	48.3981	2.08625	3.72188e-09	7.88213e-07	14.4071	6.50361	35.1592	17.9095	1.38288	0.00232904	0.163237
ENSMUSG00000053716	Dusp7	11.4244	11.3847	4.63072	5.25962	-1.20632	4.01703e-09	8.46146e-07	11.3091	11.3684	5.67647	6.06787	-0.949033	3.93828e-06	0.000820733
ENSMUSG00000024593	Megf10	0.458427	0.325941	1.16744	1.03202	1.50894	4.97218e-09	1.04174e-06	0.453799	0.325474	0.353564	0.341727	-0.144577	0.611924	1
ENSMUSG00000033083	Tbc1d4	3.4276	2.7257	1.32117	1.21965	-1.27249	5.40526e-09	1.12645e-06	3.393	2.7218	1.99564	1.82576	-0.675982	0.00187538	0.139158
ENSMUSG00000019577	Pdk4	2.45576	1.94134	5.20994	5.52365	1.29481	5.71071e-09	1.18381e-06	2.43097	1.93857	2.35988	3.28223	0.375397	0.145484	1
ENSMUSG00000020846	Fam101b	17.9313	16.7024	7.36399	7.91026	-1.18088	5.79749e-09	1.19547e-06	17.7503	16.6785	11.5251	12.2074	-0.536294	0.00808283	0.40704
ENSMUSG00000034177	Rnf43	2.07367	1.61261	0.766382	0.553644	-1.47022	6.48374e-09	1.32998e-06	2.05274	1.61031	2.12649	2.44929	0.32585	0.154908	1
ENSMUSG00000096349	Gm22513	332.949	320.553	675.154	911.41	1.27946	6.54583e-09	1.33572e-06	329.588	320.094	655.958	395.389	0.694375	0.00590856	0.328148
ENSMUSG00000029641	Rasl11a	13.9953	18.6858	6.81932	4.90928	-1.47698	6.85153e-09	1.39086e-06	13.854	18.6591	5.07223	5.11934	-1.67686	7.98473e-12	6.25667e-09
ENSMUSG00000032640	Chsy1	12.9142	11.5882	4.75325	5.71925	-1.22654	7.12954e-09	1.43984e-06	12.7839	11.5716	6.25307	7.17765	-0.857801	4.27667e-05	0.00692379
ENSMUSG00000065794	Gm25514	1.23352	1.35579	9.91541	10.478	2.9214	7.51484e-09	1.50987e-06	1.22107	1.35385	8.64443	3.26936	2.15449	0.000469887	0.0475703
ENSMUSG00000030748	Il4ra	4.29413	4.41945	9.60324	9.9693	1.16672	7.5911e-09	1.51741e-06	4.25078	4.41312	5.36243	4.84759	0.236166	0.251247	1
ENSMUSG00000044337	Ackr3	1.76903	1.85601	4.64044	4.05095	1.25999	7.85976e-09	1.56313e-06	1.75117	1.85335	4.07198	3.89303	1.14059	2.02134e-07	6.49133e-05
ENSMUSG00000041261	Car8	1.70566	1.74871	0.703212	0.519792	-1.48727	8.21131e-09	1.6248e-06	1.68844	1.74621	1.4412	1.43093	-0.259221	0.258382	1
ENSMUSG00000033282	Rpgrip1l	12.8807	8.63339	4.18876	4.21752	-1.35462	8.33106e-09	1.64021e-06	12.7506	8.62103	6.88332	7.26134	-0.594431	0.0109693	0.494554
ENSMUSG00000071713	Csf2rb	0.0463976	0.0305981	0.308655	0.261484	2.91135	8.64546e-09	1.6936e-06	0.0459292	0.0305544	0.159042	0.153717	2.05015	0.000442947	0.0453112
ENSMUSG00000015112	Slc25a13	12.9555	12.5927	5.99854	5.31573	-1.17395	9.25132e-09	1.80327e-06	12.8247	12.5747	6.52116	6.68944	-0.942796	3.69648e-06	0.000778626
ENSMUSG00000059325	Hopx	4.48115	5.48168	10.87	13.199	1.2665	1.09239e-08	2.11876e-06	4.43591	5.47384	7.47065	6.64618	0.505236	0.0223916	0.77773
ENSMUSG00000074794	Arrdc3	6.16521	4.48838	13.1983	12.3315	1.2635	1.30628e-08	2.5121e-06	6.10297	4.48196	10.8831	12.3318	1.13543	5.03933e-07	0.00014734
ENSMUSG00000065876	Gm25682	4.73227	3.78957	14.8972	32.4675	2.47424	1.30802e-08	2.5121e-06	4.6845	3.78415	13.286	9.25761	1.42531	0.000202796	0.0252233
ENSMUSG00000000782	Tcf7	24.2236	23.5271	10.3597	11.2727	-1.14242	1.31824e-08	2.51938e-06	23.9791	23.4934	21.0563	22.4215	-0.126688	0.529981	1
ENSMUSG00000030157	Clec2d	14.8233	25.2663	58.0665	51.8563	1.45053	1.74291e-08	3.31482e-06	14.6737	25.2301	44.86	34.4528	0.986679	0.000277209	0.0320376
ENSMUSG00000020009	Ifngr1	25.329	26.915	57.6943	56.4233	1.12688	1.90445e-08	3.594e-06	25.0733	26.8765	31.8411	36.8004	0.401698	0.0516342	1
ENSMUSG00000022952	Runx1	11.8654	7.76568	3.8097	3.90341	-1.34617	1.90804e-08	3.594e-06	11.7456	7.75457	11.2565	11.0317	0.194187	0.412805	1
ENSMUSG00000033022	Cdo1	20.7382	29.3542	10.425	9.95056	-1.29962	2.01288e-08	3.77333e-06	20.5289	29.3122	14.5641	17.428	-0.641639	0.00702117	0.371733
ENSMUSG00000034066	Farp2	15.3551	13.0461	6.46223	6.361	-1.14623	2.40937e-08	4.49508e-06	15.2001	13.0274	12.1504	13.6211	-0.130608	0.530389	1
ENSMUSG00000074486	Bglap2	16.5174	27.6989	67.4977	56.0836	1.47325	2.48439e-08	4.61224e-06	16.3506	27.6592	31.7062	30.1235	0.480931	0.0731761	1
ENSMUSG00000052934	Fbxo31	5.99101	6.34805	13.5305	13.1847	1.11374	2.49571e-08	4.61224e-06	5.93053	6.33897	10.0321	10.6926	0.755558	0.000209051	0.0256753
ENSMUSG00000037736	Limch1	0.814136	0.522392	1.80227	1.85471	1.47493	2.53168e-08	4.65675e-06	0.805917	0.521645	2.26272	2.14809	1.75344	5.04091e-11	3.40514e-08
ENSMUSG00000027358	Bmp2	7.50761	6.997	3.35365	3.2079	-1.14249	2.69124e-08	4.92711e-06	7.43182	6.98699	3.81411	3.72753	-0.933939	7.20349e-06	0.00137671
ENSMUSG00000024014	Pim1	5.88525	5.17492	11.8618	12.91	1.16605	2.88212e-08	5.25203e-06	5.82584	5.16751	10.9897	12.5778	1.10308	4.03711e-07	0.00012074
ENSMUSG00000094452	Gm22623	6.23742	2.74229	20.7469	18.8498	2.22731	2.9493e-08	5.34957e-06	6.17445	2.73836	16.1542	9.64358	1.60335	0.000858692	0.0769856
ENSMUSG00000028007	Snx7	45.0776	56.2128	22.8651	22.3338	-1.16454	3.25597e-08	5.8786e-06	44.6226	56.1323	36.899	38.4379	-0.419907	0.0486465	1
ENSMUSG00000042821	Snai1	1.46426	1.21267	3.28471	4.27211	1.50441	3.61907e-08	6.50419e-06	1.44948	1.21094	2.95705	2.70763	1.10175	4.77896e-05	0.00754447
ENSMUSG00000074483	Bglap	6.37117	11.6581	26.7882	26.0336	1.532	3.6543e-08	6.53752e-06	6.30686	11.6414	12.1397	11.4954	0.380526	0.199483	1
ENSMUSG00000071637	Cebpd	15.0138	21.6223	45.0771	42.9083	1.25943	3.68352e-08	6.55985e-06	14.8622	21.5913	39.9315	45.5366	1.22498	2.19871e-07	7.00351e-05
ENSMUSG00000028121	Bcar3	10.1107	8.49224	4.36409	3.91129	-1.16533	4.27308e-08	7.55952e-06	10.0086	8.48009	5.9927	6.23648	-0.594372	0.00471354	0.281083
ENSMUSG00000012350	Ehf	0.0199603	0.00438779	0.132784	0.117382	3.47582	4.28345e-08	7.55952e-06	0.0197588	0.00438151	0.127717	0.0999288	3.33935	3.77262e-07	0.00011458
ENSMUSG00000074071	Fam169b	0.485993	0.451075	1.46683	1.27022	1.55306	4.63045e-08	8.13127e-06	0.481087	0.45043	0.723941	0.461168	0.34864	0.346937	1
ENSMUSG00000049866	Arl4c	12.4676	12.5662	27.6018	25.8673	1.09479	4.64893e-08	8.13127e-06	12.3417	12.5482	21.0499	22.304	0.800477	7.67404e-05	0.0113457
ENSMUSG00000048600	Gm5763	2.07744	2.26351	0.706017	0.938398	-1.41045	4.88111e-08	8.49943e-06	2.05646	2.26027	0.677014	0.750106	-1.59733	8.6253e-10	4.50574e-07
ENSMUSG00000054675	Tmem119	180.729	246.203	96.0305	86.9997	-1.22202	4.95672e-08	8.59289e-06	178.904	245.85	166.57	190.256	-0.251562	0.268201	1
ENSMUSG00000094405	Gm23143	110.673	112.165	223.104	326.83	1.30124	5.02091e-08	8.66582e-06	109.556	112.005	206.27	135.449	0.624056	0.012516	0.538863
ENSMUSG00000038843	Gcnt1	2.25681	1.86589	0.952189	0.839016	-1.19746	5.15776e-08	8.86297e-06	2.23402	1.86322	1.11275	1.22282	-0.807654	0.000222888	0.0267869
ENSMUSG00000024987	Cyp26a1	0.311989	0.308624	1.06368	1.65125	2.10707	5.52755e-08	9.45694e-06	0.308839	0.308182	0.171109	0.275635	-0.455112	0.477697	1
ENSMUSG00000048782	Insc	12.6277	15.0448	6.76096	5.26886	-1.20127	5.73718e-08	9.7729e-06	12.5002	15.0233	10.8757	11.893	-0.274643	0.192631	1
ENSMUSG00000027692	Tnik	1.22151	0.916035	0.391788	0.468632	-1.31013	5.78755e-08	9.81603e-06	1.20918	0.914725	0.628464	0.866426	-0.502189	0.0442348	1
ENSMUSG00000048424	Ranbp3l	0.127836	0.0843046	0.501137	0.590676	2.39033	5.97326e-08	1.00873e-05	0.126545	0.084184	0.667726	0.45176	2.43515	9.56603e-08	3.3167e-05
ENSMUSG00000026640	Plxna2	2.69284	1.40911	5.84147	5.79503	1.50793	6.06974e-08	1.02063e-05	2.66566	1.4071	3.23737	3.07404	0.635461	0.0226616	0.784327
ENSMUSG00000044461	Shisa2	3.99814	4.08223	1.83731	1.75309	-1.16903	6.38704e-08	1.06939e-05	3.95778	4.07639	2.11583	1.87458	-1.01012	5.4904e-06	0.00108199
ENSMUSG00000006538	Ihh	0.948394	1.14665	0.262879	0.309848	-1.88334	6.635e-08	1.10618e-05	0.93882	1.14501	0.970111	1.09723	-0.0242124	1	1
ENSMUSG00000041642	Kif21b	5.07247	2.99728	1.48052	1.53624	-1.41684	6.81355e-08	1.13114e-05	5.02127	2.99299	2.35542	2.26759	-0.791165	0.00220875	0.157913
ENSMUSG00000034936	Arl4d	3.83285	4.79205	13.114	9.23515	1.36746	7.31201e-08	1.20876e-05	3.79416	4.78519	11.0215	10.8642	1.34073	4.16272e-09	1.96495e-06
ENSMUSG00000045667	Smtnl2	2.24446	2.37681	0.924217	1.07877	-1.2101	7.42647e-08	1.22253e-05	2.2218	2.37341	2.24889	2.38333	0.00996856	0.967458	1
ENSMUSG00000031284	Pak3	10.4323	6.06535	3.12892	3.11367	-1.40039	7.46883e-08	1.22436e-05	10.327	6.05668	6.28556	5.78583	-0.439266	0.0876294	1
ENSMUSG00000061353	Cxcl12	20.6896	21.0565	10.4152	9.17789	-1.09104	7.78475e-08	1.27083e-05	20.4807	21.0263	9.26819	9.60779	-1.13679	2.38011e-08	9.41921e-06
ENSMUSG00000027488	Snta1	23.1998	29.292	12.6087	11.133	-1.145	9.84425e-08	1.60036e-05	22.9656	29.2501	22.8716	22.6739	-0.198071	0.354293	1
ENSMUSG00000096280	Gm23287	8.62391	5.68726	23.1072	25.8271	1.80908	9.95844e-08	1.61224e-05	8.53685	5.67913	21.8971	14.8148	1.40016	0.000214374	0.0259227
ENSMUSG00000014778	Fhod1	5.50245	4.45999	1.94512	2.38769	-1.20034	1.19992e-07	1.93464e-05	5.4469	4.4536	2.6367	2.6555	-0.900566	3.70069e-05	0.00611769
ENSMUSG00000087249	Gm16062	1.7912	2.31525	5.48124	6.10947	1.4684	1.21145e-07	1.94522e-05	1.77311	2.31194	4.32246	3.35486	0.885136	0.00371413	0.234703
ENSMUSG00000036019	Tmtc2	12.6075	10.5366	5.23382	5.59319	-1.0955	1.27741e-07	2.04276e-05	12.4802	10.5215	9.30554	9.35901	-0.30086	0.146234	1
ENSMUSG00000064734	Gm23445	93.5613	35.9925	210.062	327.579	2.06412	1.35415e-07	2.15667e-05	92.6168	35.941	178.172	125.826	1.25281	0.00135902	0.107566
ENSMUSG00000010529	Gm266	0.727356	0.479674	0.037802	0	-4.54804	1.52755e-07	2.42299e-05	0.720013	0.478988	0.207769	0.321301	-1.11953	0.0335051	0.959572
ENSMUSG00000065221	Gm25793	2.59892	1.37114	10.8057	13.2458	2.64219	1.62357e-07	2.56491e-05	2.57269	1.36918	5.22637	6.88827	1.67549	0.00893799	0.432857
ENSMUSG00000064925	Snora62	43.9288	40.0179	88.2268	96.3281	1.13905	1.64725e-07	2.59187e-05	43.4854	39.9607	74.524	57.8863	0.668197	0.00546295	0.312914
ENSMUSG00000024063	Lbh	21.5022	20.5896	10.1988	10.2002	-1.04467	1.654e-07	2.59209e-05	21.2851	20.5602	11.6356	11.7475	-0.839311	3.23835e-05	0.0054453
ENSMUSG00000031734	Irx3	27.0443	27.2374	13.2629	13.1361	-1.03987	1.68095e-07	2.62382e-05	26.7713	27.1984	19.1265	21.6729	-0.403576	0.0480491	1
ENSMUSG00000020303	Stc2	1.13	1.15122	0.486026	0.496483	-1.21519	1.84772e-07	2.8727e-05	1.11859	1.14957	0.541387	0.647192	-0.93142	9.79713e-05	0.0139579
ENSMUSG00000031737	Irx5	12.4198	12.4146	5.32611	6.34525	-1.09075	1.86066e-07	2.88138e-05	12.2944	12.3968	8.8975	11.5	-0.275354	0.205512	1
ENSMUSG00000000202	Btbd17	0.121974	0.298772	0.912843	0.717296	1.8659	1.87391e-07	2.89047e-05	0.120742	0.298345	0.796382	1.093	2.0846	1.52262e-08	6.27944e-06
ENSMUSG00000087875	Gm26104	8.75376	7.13123	23.1221	29.2722	1.73047	1.95667e-07	3.00629e-05	8.66539	7.12102	21.1808	8.6436	0.923927	0.0427889	1
ENSMUSG00000022438	Parvb	0.779965	0.522405	1.57078	1.80365	1.39438	2.05065e-07	3.13838e-05	0.772091	0.521658	0.657251	0.710615	0.10323	0.782603	1
ENSMUSG00000039157	Fam102a	8.3446	6.99998	3.67995	3.5692	-1.08034	2.10724e-07	3.20979e-05	8.26036	6.98997	5.88865	6.37679	-0.313111	0.133149	1
ENSMUSG00000028211	Trp53inp1	5.17793	3.66337	10.2905	9.59983	1.173	2.1137e-07	3.20979e-05	5.12566	3.65813	10.9978	11.5475	1.36286	2.24237e-09	1.08462e-06
ENSMUSG00000046442	Ppm1e	1.5474	0.879342	0.396972	0.371093	-1.64465	2.1822e-07	3.30101e-05	1.53178	0.878084	0.970549	1.17075	-0.159045	0.596514	1
ENSMUSG00000048096	Lmod1	1.21507	1.16052	0.499389	0.369596	-1.43467	2.24911e-07	3.38914e-05	1.2028	1.15886	0.919177	0.863726	-0.403394	0.10437	1
ENSMUSG00000031070	Mrgprf	1.89	1.94062	4.0186	4.66627	1.17643	2.43687e-07	3.65801e-05	1.87092	1.93784	5.75142	5.83364	1.60172	1.28339e-12	1.28928e-09
ENSMUSG00000085282	Gm15663	2.39339	2.64866	1.02237	1.15684	-1.21572	2.57192e-07	3.846e-05	2.36923	2.64487	1.64831	1.23105	-0.803888	0.00123284	0.100811
ENSMUSG00000028347	Tmeff1	32.3461	31.9424	15.4203	16.15	-1.02601	2.62847e-07	3.91562e-05	32.0195	31.8967	22.8878	21.9585	-0.511164	0.0111227	0.498949
ENSMUSG00000064344	mt-Tm	609.31	190.226	1432.42	2118.79	2.15408	2.78278e-07	4.11749e-05	603.159	189.954	950.976	884.778	1.21413	0.00205908	0.148843
ENSMUSG00000078302	Foxd1	10.5043	12.7469	5.75494	5.00507	-1.11211	2.785e-07	4.11749e-05	10.3983	12.7287	8.3734	10.7248	-0.277755	0.220396	1
ENSMUSG00000064493	Snora28	133.807	172.16	307.986	366.014	1.13489	2.83515e-07	4.17588e-05	132.457	171.914	282.194	202.049	0.666385	0.00614818	0.336894
ENSMUSG00000031548	Sfrp1	0.744045	0.640379	1.62543	1.6192	1.23781	2.91005e-07	4.27014e-05	0.736534	0.639463	0.634007	0.768762	0.0377692	0.934265	1
ENSMUSG00000027615	Hps3	3.35007	2.92427	1.60023	1.37077	-1.07542	3.58216e-07	5.22477e-05	3.31625	2.92009	2.04644	2.06413	-0.599882	0.00375939	0.236799
ENSMUSG00000020077	Srgn	0.153742	0.13941	0.495395	0.809938	2.13656	3.59472e-07	5.22477e-05	0.15219	0.13921	0.333764	0.373525	1.27927	0.00674334	0.360925
ENSMUSG00000024481	4833403I15Rik	0.378912	0.567916	0.0716099	0.118167	-2.35373	3.60062e-07	5.22477e-05	0.375086	0.567104	0.141691	0.182596	-1.55708	0.000155462	0.0201683
ENSMUSG00000024112	Cacna1h	0.489816	0.31675	0.10677	0.149151	-1.64663	3.77783e-07	5.46168e-05	0.484871	0.316297	0.169529	0.147048	-1.3216	2.12258e-05	0.00371253
ENSMUSG00000077457	Snord65	51.9931	27.1235	103.893	129.301	1.58644	4.38847e-07	6.32116e-05	51.4682	27.0847	77.3182	50.7339	0.727393	0.0449643	1
ENSMUSG00000024534	Sncaip	2.37888	2.13512	0.936006	1.09187	-1.15372	4.75684e-07	6.82668e-05	2.35487	2.13206	1.91991	1.97866	-0.199754	0.359464	1
ENSMUSG00000020017	Hal	0.0632056	0.0297733	0.202726	0.283197	2.44515	4.79852e-07	6.86136e-05	0.0625675	0.0297307	0.0907892	0.0558407	0.741395	0.33005	1
ENSMUSG00000047420	Fam180a	2.89034	4.02667	1.23178	1.34563	-1.4378	4.88336e-07	6.95728e-05	2.86117	4.0209	3.86393	4.4368	0.257454	0.303217	1
ENSMUSG00000046546	Fam43a	17.7265	14.6452	7.92912	7.64181	-1.0542	4.97586e-07	7.06337e-05	17.5475	14.6243	8.78162	9.69108	-0.799032	0.0001738	0.02189
ENSMUSG00000095676	Gm25099	1455.05	870.783	2484.42	3713	1.41449	5.24713e-07	7.42157e-05	1440.36	869.537	2043.87	1645.71	0.676349	0.00945291	0.448916
ENSMUSG00000039382	Wdr45	8.09485	9.31343	18.4386	17.2542	1.03381	5.47704e-07	7.69482e-05	8.01313	9.30011	14.6594	16.764	0.857852	5.31539e-05	0.00819888
ENSMUSG00000038550	Gm129	3.49979	4.9384	1.90223	1.55223	-1.29075	5.47961e-07	7.69482e-05	3.46446	4.93134	2.89526	2.45286	-0.657293	0.00962153	0.45444
ENSMUSG00000053475	Tnfaip6	7.53383	7.78309	15.1645	15.814	1.01473	5.58997e-07	7.82176e-05	7.45777	7.77195	15.0144	14.3689	0.946751	5.12144e-06	0.00101854
ENSMUSG00000063727	Tnfrsf11b	34.59	41.8896	19.4958	17.6616	-1.04167	6.39133e-07	8.91124e-05	34.2408	41.8296	21.5203	28.7252	-0.598704	0.00841584	0.417373
ENSMUSG00000020227	Irak3	2.07092	1.82797	4.03584	3.95544	1.03897	6.43995e-07	8.94719e-05	2.05002	1.82536	3.29089	3.34022	0.777997	0.000284256	0.0326594
ENSMUSG00000027220	Syt13	0.014673	0.038706	0.268429	0.215721	3.00328	6.9158e-07	9.56439e-05	0.0145249	0.0386507	0.214597	0.246302	2.93213	1.28366e-06	0.000324485
ENSMUSG00000047414	Flrt2	9.13051	5.77655	17.0786	17.2404	1.20484	6.93302e-07	9.56439e-05	9.03834	5.76828	8.0328	7.98461	0.115224	0.636588	1
ENSMUSG00000028967	Errfi1	9.38316	10.1812	19.2438	19.692	0.991877	7.10385e-07	9.76568e-05	9.28844	10.1666	12.0275	12.319	0.322679	0.113589	1
ENSMUSG00000022996	Wnt10b	8.25918	8.27097	4.30928	3.8447	-1.01793	7.13476e-07	9.77387e-05	8.1758	8.25913	8.63511	8.72754	0.0790794	0.699399	1
ENSMUSG00000001300	Efnb2	4.53866	3.80523	8.13337	9.04633	1.04416	7.32624e-07	0.000100012	4.49284	3.79978	6.2284	5.69868	0.526739	0.0132075	0.558531
ENSMUSG00000030083	Abtb1	4.48568	5.95533	11.7055	10.8178	1.10139	7.77278e-07	0.000105739	4.4404	5.94681	10.3046	9.4382	0.918553	6.22866e-05	0.00956607
ENSMUSG00000041324	Inhba	6.72325	4.83857	2.38939	2.51554	-1.22964	7.93823e-07	0.000107297	6.65538	4.83165	3.49355	3.99275	-0.610208	0.0130615	0.555496
ENSMUSG00000011118	Panx3	24.4346	25.588	13.4824	11.069	-1.02602	7.94208e-07	0.000107297	24.1879	25.5514	22.5819	29.3823	0.0629821	0.771352	1
ENSMUSG00000006221	Hspb7	1.09557	1.85223	0.513484	0.390471	-1.71108	8.01042e-07	0.000107849	1.08451	1.84958	1.38381	1.40787	-0.0916797	0.818124	1
ENSMUSG00000021728	Emb	0.564722	0.680072	1.57212	1.78082	1.40519	8.86021e-07	0.000118882	0.559021	0.679099	0.875297	0.520611	0.153766	0.646328	1
ENSMUSG00000007682	Dio2	0.104297	0.0312642	0.268068	0.315965	2.22329	8.95784e-07	0.000119781	0.103244	0.0312195	0.112669	0.058637	0.457265	0.580457	1
ENSMUSG00000030880	Polr3e	5.42733	5.15749	2.6861	2.58923	-1.00299	9.43157e-07	0.000125687	5.37254	5.15011	2.80925	3.35067	-0.771287	0.000324763	0.036045
ENSMUSG00000047428	Dlk2	3.13666	3.798	1.4538	1.56236	-1.20868	9.89285e-07	0.000131387	3.10499	3.79256	1.66859	1.61273	-1.07767	1.31699e-05	0.00241114
ENSMUSG00000088929	Gm24299	14.955	27.511	58.9063	61.7167	1.45389	9.95342e-07	0.000131745	14.804	27.4716	38.1322	29.9016	0.640634	0.0595271	1
ENSMUSG00000084938	BB557941	0.65472	1.19568	2.72216	2.91236	1.54298	1.08692e-06	0.000143381	0.64811	1.19397	2.99233	3.38159	1.73147	6.63239e-08	2.38395e-05
ENSMUSG00000020029	Nudt4	77.0268	68.0864	143.867	144.446	0.990625	1.09354e-06	0.000143772	76.2492	67.989	121.927	118.63	0.738069	0.000334421	0.0369151
ENSMUSG00000050370	Ch25h	0.285901	0.43096	1.86796	1.08084	1.99775	1.09727e-06	0.000143779	0.283015	0.430343	0.0746675	0.144335	-1.70331	0.0111785	0.49961
ENSMUSG00000071540	3425401B19Rik	0.218679	0.137659	0.0330623	0.0097424	-2.89672	1.11466e-06	0.00014557	0.216472	0.137462	0.0545155	0.105381	-1.08932	0.0217491	0.76081
ENSMUSG00000027954	Efna1	6.32431	7.32915	13.3432	13.9419	0.995788	1.16228e-06	0.000151285	6.26046	7.31866	10.2522	11.2109	0.657801	0.00179111	0.135934
ENSMUSG00000036599	Chst12	11.548	14.0596	25.3918	26.0542	1.00428	1.23532e-06	0.00016026	11.4314	14.0395	19.3455	23.8971	0.761782	0.000558752	0.0543209
ENSMUSG00000041773	Enc1	11.1264	8.35735	4.32154	4.87717	-1.08142	1.30923e-06	0.000169288	11.0141	8.34539	3.34763	3.05066	-1.59534	2.98217e-12	2.84972e-09
ENSMUSG00000038173	Enpp6	0.493513	0.387453	1.67083	0.955892	1.5932	1.35159e-06	0.000174191	0.488531	0.386898	1.02037	2.12813	1.85502	7.74889e-07	0.000214381
ENSMUSG00000037868	Egr2	6.84503	8.79438	3.34736	3.9802	-1.09815	1.37507e-06	0.000176636	6.77593	8.7818	1.03741	1.50402	-2.61321	2.06045e-22	6.20972e-19
ENSMUSG00000045441	Gprin3	2.57879	1.26669	0.3993	0.627526	-1.89792	1.41906e-06	0.00018169	2.55276	1.26488	0.829091	1.0056	-1.04096	0.00302783	0.199709
ENSMUSG00000052105	Soga2	1.84786	1.22594	3.32696	3.46453	1.14991	1.43021e-06	0.000182521	1.8292	1.22418	2.9521	3.08859	0.990267	4.20509e-05	0.00683615
ENSMUSG00000065919	Gm24449	14.1678	8.65126	29.6713	35.4871	1.55125	1.55376e-06	0.000197646	14.0248	8.63888	15.8284	14.8349	0.477351	0.228794	1
ENSMUSG00000045613	Chrm2	0.248026	0.110992	0.537712	0.555649	1.67098	1.57347e-06	0.000199504	0.245522	0.110833	0.971638	0.641724	2.22803	6.64554e-09	2.9587e-06
ENSMUSG00000039153	Runx2	18.8402	13.2274	7.79174	7.2321	-1.09297	1.58421e-06	0.000200218	18.65	13.2085	11.8633	12.7236	-0.373107	0.100184	1
ENSMUSG00000031609	Sap30	61.4798	83.2245	35.6304	34.0848	-1.05439	1.61552e-06	0.000203519	60.8592	83.1055	80.0921	72.3523	0.081523	0.714078	1
ENSMUSG00000024087	Cyp1b1	4.59054	3.58745	7.96528	8.80893	1.03943	1.63564e-06	0.000204833	4.54419	3.58231	5.31639	4.91995	0.336134	0.123909	1
ENSMUSG00000086395	A630014C17Rik	0.81297	0.609244	0.215099	0.181094	-1.80401	1.6364e-06	0.000204833	0.804763	0.608372	0.304003	0.53868	-0.721525	0.0431526	1
ENSMUSG00000065251	Gm23971	7.8296	12.048	23.8726	27.5695	1.334	1.6981e-06	0.000211878	7.75056	12.0308	25.9768	15.1155	1.02738	0.0027014	0.185356
ENSMUSG00000036155	Mgat5	5.06525	2.83602	1.56	1.40026	-1.40751	2.04669e-06	0.000254563	5.01411	2.83196	2.0446	1.97615	-0.957586	0.000989678	0.0857845
ENSMUSG00000051043	Gprc5c	11.4878	10.9166	24.8407	19.7921	0.994853	2.35992e-06	0.000292121	11.3718	10.901	24.5617	29.3517	1.27556	1.52089e-09	7.54266e-07
ENSMUSG00000039646	Vasn	70.1174	73.8574	36.4341	38.2967	-0.946154	2.36357e-06	0.000292121	69.4096	73.7518	39.4807	40.7579	-0.835326	4.09375e-05	0.00668288
ENSMUSG00000058665	En1	4.50489	4.2203	2.14726	2.25582	-0.985604	2.44925e-06	0.000301759	4.45941	4.21426	2.30906	2.96328	-0.716351	0.00145848	0.114284
ENSMUSG00000096126	Gm22307	2.07914	2.74229	9.07676	17.3214	2.37406	2.53474e-06	0.000311312	2.05815	2.73836	4.27612	3.21453	0.594026	0.38418	1
ENSMUSG00000026782	Abi2	21.5016	16.3676	9.26974	9.4923	-1.01241	2.61676e-06	0.000320381	21.2845	16.3442	10.2859	11.4703	-0.789597	0.00031587	0.0351926
ENSMUSG00000021453	Gadd45g	26.4975	39.8302	16.0247	14.2088	-1.13501	2.64385e-06	0.000321994	26.23	39.7732	23.6203	24.2612	-0.465373	0.0526534	1
ENSMUSG00000029534	St7	1.97729	2.49595	4.55437	4.38723	0.995612	2.64637e-06	0.000321994	1.95733	2.49238	2.9495	3.17762	0.458036	0.0347108	0.979414
ENSMUSG00000023800	Tiam2	18.5919	13.7892	7.89856	7.99712	-1.02557	2.78009e-06	0.000337217	18.4042	13.7694	7.24883	8.14269	-1.06278	1.9651e-06	0.000469454
ENSMUSG00000038400	Pmepa1	4.24476	3.94418	7.49957	8.33116	0.951555	3.12453e-06	0.000377828	4.20191	3.93853	5.20565	5.59249	0.408579	0.046905	1
ENSMUSG00000025746	Il6	0.152765	0.335816	1.27031	1.0481	2.13637	3.25225e-06	0.000391883	0.151223	0.335336	1.3033	0.989738	2.1197	6.84443e-06	0.0013145
ENSMUSG00000003153	Slc2a3	2.60159	2.26512	4.99336	4.49889	0.966659	3.26078e-06	0.000391883	2.57533	2.26188	2.73729	3.14561	0.284755	0.185596	1
ENSMUSG00000028036	Ptgfr	24.0576	21.3599	44.87	42.5349	0.944835	3.28376e-06	0.000392974	23.8148	21.3293	55.4709	55.1313	1.29305	4.45383e-10	2.49281e-07
ENSMUSG00000006850	Tmco6	5.70813	6.22028	12.3614	11.0398	0.970109	3.29585e-06	0.000392974	5.65051	6.21138	8.76125	11.0838	0.740143	0.00101611	0.0874947
ENSMUSG00000031626	Sorbs2	2.51274	2.00826	1.13468	1.13843	-0.989821	3.29994e-06	0.000392974	2.48737	2.00539	1.90136	2.33756	-0.0821152	0.710995	1
ENSMUSG00000024076	Vit	1.40492	1.66503	3.47091	3.07329	1.08317	3.35217e-06	0.000397984	1.39073	1.66265	2.47535	3.05806	0.848593	0.000594512	0.0570891
ENSMUSG00000040957	Cables1	1.95674	1.83006	3.92483	3.52188	0.978395	3.60088e-06	0.00042622	1.93699	1.82744	3.44716	3.04887	0.788374	0.000292096	0.0334621
ENSMUSG00000037855	Zfp365	5.42084	4.38923	2.3695	2.58673	-0.983673	3.94761e-06	0.000465853	5.36612	4.38295	4.04345	4.31566	-0.220257	0.299669	1
ENSMUSG00000046994	Mars2	3.34676	3.49354	1.73341	1.63075	-1.02295	4.04683e-06	0.000476129	3.31297	3.48854	1.43346	2.01061	-0.980931	7.64032e-05	0.0113386
ENSMUSG00000051341	Zfp52	4.28703	3.0614	8.03679	7.45886	1.08678	4.07618e-06	0.000476785	4.24375	3.05702	5.26356	6.47683	0.694263	0.00585346	0.32622
ENSMUSG00000019726	Lyst	5.63957	3.02356	1.78539	1.76438	-1.28461	4.07675e-06	0.000476785	5.58264	3.01924	2.72535	2.52228	-0.710737	0.00981492	0.459975
ENSMUSG00000057337	Chst3	1.0422	0.675035	0.379156	0.332896	-1.25762	4.14132e-06	0.000482896	1.03168	0.674069	0.625181	0.608361	-0.458596	0.0806721	1
ENSMUSG00000049521	Cdc42ep1	18.5755	22.0674	9.32922	11.2513	-0.983572	4.58858e-06	0.00053346	18.388	22.0358	12.0999	12.2508	-0.732248	0.00049658	0.0496314
ENSMUSG00000037257	Aagab	14.2104	13.2434	26.3221	25.3539	0.913165	4.90386e-06	0.000568427	14.0669	13.2245	25.6677	23.0042	0.835052	4.78226e-05	0.00754447
ENSMUSG00000036106	Prr5	1.35722	1.21879	2.76145	2.94351	1.15225	5.10407e-06	0.000589889	1.34351	1.21705	1.92689	1.91341	0.59091	0.0305019	0.919031
ENSMUSG00000042363	Lgalsl	19.7705	18.5119	10.3421	10.0425	-0.908716	5.3035e-06	0.000611135	19.571	18.4854	12.6291	12.1949	-0.616127	0.00225054	0.160257
ENSMUSG00000054263	Lifr	27.1104	15.7114	9.7731	9.05489	-1.18484	5.4174e-06	0.00062243	26.8367	15.6889	14.162	14.4667	-0.570363	0.0271532	0.873514
ENSMUSG00000050069	Grem2	1.41313	1.09695	2.66842	2.55367	1.06948	5.53763e-06	0.000634383	1.39886	1.09538	1.15716	1.31349	-0.00170174	1	1
ENSMUSG00000040430	Pitpnc1	1.21863	0.693569	2.35292	2.1843	1.26214	5.57556e-06	0.000636865	1.20633	0.692576	1.40385	1.47484	0.614501	0.0336799	0.961068
ENSMUSG00000002808	Epdr1	19.699	21.789	40.7788	37.5953	0.917029	5.60088e-06	0.000637898	19.5002	21.7578	23.0153	25.0024	0.218183	0.285888	1
ENSMUSG00000029838	Ptn	39.9837	41.2016	72.7693	80.0656	0.91241	5.75395e-06	0.000653432	39.5801	41.1427	68.0503	60.1462	0.667085	0.00112181	0.0941143
ENSMUSG00000071847	Apcdd1	8.66677	9.25602	16.8668	16.8094	0.908951	5.81637e-06	0.000658612	8.57928	9.24277	11.2551	13.1122	0.450456	0.0314173	0.927522
ENSMUSG00000022797	Tfrc	18.7467	15.7517	9.33412	8.71814	-0.933551	6.0391e-06	0.000681861	18.5574	15.7292	8.9486	8.34375	-0.986974	2.4617e-06	0.000564017
ENSMUSG00000064338	mt-Tv	115.056	39.007	229.08	354.19	1.93406	6.05737e-06	0.000681959	113.894	38.9512	152.571	133.146	0.917126	0.0285022	0.888682
ENSMUSG00000065869	Gm24917	5.88417	4.58601	14.6789	20.9717	1.77432	6.14574e-06	0.000689925	5.82476	4.57945	13.202	8.03408	1.04419	0.0190323	0.699694
ENSMUSG00000049097	Ankrd34a	1.30218	1.84422	0.710051	0.439382	-1.44873	6.24638e-06	0.00069922	1.28904	1.84158	0.800036	0.88641	-0.906228	0.00204551	0.148183
ENSMUSG00000036528	Ppfibp2	0.457092	0.502403	1.18901	0.987914	1.17636	6.33279e-06	0.000706873	0.452478	0.501684	0.835637	0.952626	0.897411	0.000748218	0.0691206
ENSMUSG00000039115	Itga9	1.40998	0.877664	2.47654	2.5806	1.15518	6.39168e-06	0.000711419	1.39575	0.876408	1.46638	1.64609	0.464225	0.0855502	1
ENSMUSG00000007872	Id3	104.086	152.136	63.6704	60.896	-1.04084	6.72253e-06	0.000746124	103.035	151.919	41.396	39.1379	-1.66294	3.77495e-12	3.4395e-09
ENSMUSG00000064943	Gm23240	1.37743	0.908382	5.727	10.3504	2.7957	6.77166e-06	0.000749454	1.36352	0.907083	7.55448	4.05643	2.35317	0.000566273	0.0547803
ENSMUSG00000065259	Snora30	52.9616	59.4322	106.194	113.028	0.957988	6.98832e-06	0.000771255	52.427	59.3471	100.336	54.7146	0.468401	0.118306	1
ENSMUSG00000028023	Pitx2	1.96104	2.35621	1.0499	1.04002	-1.05147	7.19713e-06	0.000789646	1.94124	2.35284	2.0381	1.9224	-0.122656	0.608456	1
ENSMUSG00000037606	Osbpl5	13.7801	11.9627	6.64789	6.98797	-0.916058	7.21353e-06	0.000789646	13.641	11.9456	11.25	12.1435	-0.128509	0.531032	1
ENSMUSG00000021994	Wnt5a	5.32104	4.17085	2.40333	2.45873	-0.962965	7.21543e-06	0.000789646	5.26733	4.16488	3.22965	3.57103	-0.469844	0.0307133	0.920519
ENSMUSG00000075511	1700001L05Rik	4.84825	4.04001	1.9064	2.39436	-1.04641	7.34453e-06	0.000801536	4.79931	4.03423	2.92011	2.78914	-0.625513	0.00489562	0.288864
ENSMUSG00000026278	Bok	123.129	180.098	77.4731	69.5556	-1.0446	7.47541e-06	0.000813553	121.886	179.84	134.925	128.941	-0.19388	0.406833	1
ENSMUSG00000071604	Fam189a2	0.999397	0.988618	0.415524	0.276825	-1.4973	7.51259e-06	0.000815335	0.989308	0.987204	0.853951	0.710194	-0.337837	0.271798	1
ENSMUSG00000020805	Slc13a5	30.8956	33.2379	18.2174	15.8137	-0.914034	7.58592e-06	0.000821019	30.5837	33.1903	36.9986	44.8171	0.359205	0.0874792	1
ENSMUSG00000036764	Dnajc12	2.05481	2.67035	4.77425	4.77825	1.00443	7.79244e-06	0.000839437	2.03407	2.66652	3.8486	4.04011	0.736591	0.00158177	0.123117
ENSMUSG00000061665	Cd2ap	29.704	20.1225	12.3289	11.9325	-1.03736	7.79895e-06	0.000839437	29.4041	20.0937	14.6101	16.2016	-0.683099	0.00348597	0.22353
ENSMUSG00000074622	Mafb	2.24422	2.33799	4.38146	4.38329	0.933536	7.9693e-06	0.000854678	2.22156	2.33464	3.0325	3.69245	0.560103	0.0136162	0.567519
ENSMUSG00000045658	Pid1	2.18049	2.49893	4.31736	4.50235	0.911686	7.98418e-06	0.000854678	2.15848	2.49535	3.5123	4.02314	0.692978	0.00110499	0.0934054
ENSMUSG00000064758	Gm26331	133.585	41.8199	254.149	419.281	1.9486	8.14677e-06	0.000869706	132.236	41.76	249.441	184.146	1.32556	0.00179904	0.136071
ENSMUSG00000022346	Myc	13.5077	14.7803	7.19755	7.83902	-0.912792	8.28838e-06	0.00088242	13.3713	14.7591	8.07436	10.1594	-0.625878	0.00389035	0.242322
ENSMUSG00000032528	Vipr1	0.337472	0.294557	0.0742829	0.107012	-1.79608	8.61713e-06	0.000914933	0.334065	0.294136	0.254039	0.140305	-0.664098	0.0739857	1
ENSMUSG00000021589	Rhobtb3	23.231	18.3725	11.2837	10.2903	-0.946575	8.65303e-06	0.000916262	22.9965	18.3462	15.1279	14.6214	-0.474214	0.0253382	0.841292
ENSMUSG00000040857	Erf	14.7006	15.5272	7.49107	8.65381	-0.905715	9.69648e-06	0.00102399	14.5521	15.505	10.2283	10.1499	-0.561009	0.00558855	0.317785
ENSMUSG00000064210	Ano6	19.7056	13.2087	7.69579	8.34054	-1.03635	9.9788e-06	0.00105097	19.5066	13.1898	11.5602	12.3079	-0.452925	0.0523251	1
ENSMUSG00000055675	Kbtbd11	12.7603	9.286	5.32678	5.81626	-0.98327	1.00242e-05	0.00105291	12.6314	9.27271	6.62365	6.97011	-0.686918	0.00196158	0.143886
ENSMUSG00000039103	Nexn	1.2753	0.7555	0.323534	0.317784	-1.62624	1.02773e-05	0.00107662	1.26242	0.75442	0.474193	0.763862	-0.675176	0.0540862	1
ENSMUSG00000060969	Irx1	7.86106	10.5371	4.29344	4.83261	-1.01613	1.04005e-05	0.00108661	7.7817	10.522	4.10304	5.09579	-0.99524	4.03784e-05	0.00661919
ENSMUSG00000057182	Scn3a	1.94338	1.18338	0.740316	0.64171	-1.1722	1.08978e-05	0.00113554	1.92377	1.18169	1.08294	1.3558	-0.344511	0.19346	1
ENSMUSG00000036832	Lpar3	3.2293	3.86546	1.80248	1.66927	-1.03423	1.0986e-05	0.00114169	3.1967	3.85993	3.15402	4.20136	0.0554772	0.82784	1
ENSMUSG00000000440	Pparg	1.56225	1.85816	0.556752	0.792943	-1.36144	1.10513e-05	0.00114544	1.54648	1.8555	1.30052	1.4295	-0.327095	0.244196	1
ENSMUSG00000037035	Inhbb	3.86056	4.2461	7.53007	7.49148	0.887781	1.10861e-05	0.00114602	3.82159	4.24002	8.28927	9.06472	1.10407	1.24884e-07	4.25465e-05
ENSMUSG00000048677	Tpcn2	2.9994	3.36391	5.86204	6.23534	0.922061	1.11961e-05	0.00115435	2.96912	3.3591	6.16443	5.36731	0.861393	8.6824e-05	0.0126456
ENSMUSG00000028273	Pdlim5	21.7338	16.3902	9.78463	9.93693	-0.950184	1.1269e-05	0.00115882	21.5144	16.3667	9.48668	10.1761	-0.945266	1.6561e-05	0.00297267
ENSMUSG00000019990	Pde7b	0.00617682	0.00814693	0.102727	0.0544864	3.3324	1.13301e-05	0.00116204	0.00611446	0.00813527	0.056461	0.0218283	2.3125	0.0137432	0.570216
ENSMUSG00000035834	Polr3g	1.68802	1.53729	0.764962	0.857871	-0.98964	1.15888e-05	0.00118547	1.67098	1.53509	0.914359	1.03367	-0.715273	0.00168873	0.129377
ENSMUSG00000021460	Auh	2.85164	4.06132	7.31025	6.47642	0.99312	1.27878e-05	0.00130472	2.82286	4.05551	5.86623	6.28059	0.817537	0.000369666	0.0395715
ENSMUSG00000020689	Itgb3	2.64017	1.83374	5.06818	4.15683	1.05114	1.38733e-05	0.00141179	2.61352	1.83112	3.08084	2.79573	0.409111	0.0898738	1
ENSMUSG00000025932	Eya1	25.7586	20.5428	43.2838	44.059	0.916089	1.42071e-05	0.00144202	25.4986	20.5134	38.764	38.5179	0.74855	0.00043428	0.0446579
ENSMUSG00000042109	Csdc2	0.286033	0.377265	0.822568	0.759277	1.22799	1.42461e-05	0.00144224	0.283146	0.376725	0.315928	0.526467	0.333545	0.331741	1
ENSMUSG00000039137	Whrn	0.877922	0.733693	0.365018	0.385729	-1.09404	1.5154e-05	0.0015302	0.86906	0.732644	0.505016	0.44799	-0.741517	0.00312896	0.204999
ENSMUSG00000049872	Fam26e	7.10334	9.18566	4.23747	3.9654	-0.993258	1.52401e-05	0.00153494	7.03163	9.17252	6.15425	6.43935	-0.368364	0.110793	1
ENSMUSG00000030222	Rerg	1.91193	1.92539	0.988294	0.949627	-0.983843	1.5724e-05	0.00157962	1.89263	1.92263	1.5351	2.37394	0.0355715	0.911896	1
ENSMUSG00000041695	Kcnj2	1.13394	0.734451	2.41624	1.81595	1.1962	1.61797e-05	0.00162124	1.12249	0.7334	3.63704	4.5618	2.15756	1.04516e-15	1.51661e-12
ENSMUSG00000094803	Gm26072	91.4821	28.794	170.297	285.804	1.93353	1.64146e-05	0.00164058	90.5586	28.7528	139.687	116.641	1.11507	0.00969703	0.455907
ENSMUSG00000024725	Ostf1	15.6096	19.5077	34.8259	31.3067	0.912437	1.66203e-05	0.00165691	15.452	19.4798	20.6833	22.3718	0.300864	0.157972	1
ENSMUSG00000082100	Glns-ps1	3.55148	3.44811	6.9729	6.91343	0.989245	1.66667e-05	0.00165732	3.51562	3.44318	5.5909	4.79363	0.577394	0.0179725	0.677662
ENSMUSG00000046312	AI464131	2.52182	2.34613	4.36254	4.59029	0.880341	1.6908e-05	0.00167706	2.49636	2.34277	3.8076	3.80943	0.655885	0.00168544	0.129377
ENSMUSG00000009621	Vav2	4.97099	3.74808	2.39631	2.03989	-0.97064	1.79723e-05	0.00177812	4.92081	3.74272	3.43901	3.47946	-0.321773	0.142528	1
ENSMUSG00000018428	Akap1	17.0321	15.4719	9.00252	8.92346	-0.857955	1.83818e-05	0.00181406	16.8601	15.4498	11.1868	12.1474	-0.46903	0.0211783	0.746174
ENSMUSG00000038244	Mical2	3.36558	2.44504	1.45669	1.49353	-0.974364	1.92353e-05	0.00189037	3.33161	2.44154	1.22837	1.25085	-1.21586	1.96191e-07	6.35624e-05
ENSMUSG00000037784	Dzip1l	10.5636	8.08808	4.91642	4.86495	-0.929111	1.92516e-05	0.00189037	10.4569	8.0765	6.48313	6.43985	-0.518391	0.0171158	0.660019
ENSMUSG00000052331	Ankrd44	2.55994	1.65086	4.28688	4.23036	1.01949	1.93767e-05	0.0018979	2.5341	1.6485	3.04231	3.04994	0.54562	0.0234089	0.799314
ENSMUSG00000052353	9930013L23Rik	1.75257	1.21391	0.776104	0.467551	-1.24408	1.96035e-05	0.00191532	1.73488	1.21218	1.46928	1.52087	0.0265832	0.92771	1
ENSMUSG00000077565	Gm23201	88.9068	62.3481	147.861	158.324	1.02881	2.01396e-05	0.00196002	88.0093	62.2589	120.757	64.7184	0.309326	0.348541	1
ENSMUSG00000060950	Trmt61a	3.69414	5.08002	2.14681	2.13951	-1.03989	2.0161e-05	0.00196002	3.65684	5.07275	2.35988	2.39213	-0.883571	0.000365939	0.0393877
ENSMUSG00000097491	Gm2366	0.553741	0.356049	0.14965	0.122115	-1.69018	2.04341e-05	0.00198165	0.548151	0.35554	0.189811	0.085613	-1.68288	8.34983e-05	0.0122066
ENSMUSG00000065721	Gm26168	0.992742	0	4.95308	5.83807	3.59207	2.05584e-05	0.00198879	0.98272	0	3.62978	2.63119	2.82501	0.00415138	0.25449
ENSMUSG00000095299	Gm25380	41.063	19.8816	67.4274	113.099	1.58418	2.10002e-05	0.00202652	40.6485	19.8531	57.9652	52.3508	0.892028	0.00819321	0.409964
ENSMUSG00000015224	Cyp2j9	0.248335	0.305706	0.660808	0.843783	1.40695	2.16831e-05	0.00208728	0.245828	0.305268	0.514528	0.775206	1.2036	0.000730474	0.0682426
ENSMUSG00000003546	Klc4	7.95636	8.02024	14.4044	14.3085	0.845417	2.18717e-05	0.00209677	7.87604	8.00876	12.4488	13.5519	0.710523	0.000543038	0.0531892
ENSMUSG00000044217	Aqp5	0.198907	0.284211	0.992405	0.747322	1.80118	2.18887e-05	0.00209677	0.196899	0.283804	0.212119	0.439324	0.399245	0.487367	1
ENSMUSG00000040717	Il17rd	2.63167	1.87277	1.12209	1.1186	-1.00197	2.27269e-05	0.00217175	2.6051	1.87009	1.09845	0.9134	-1.14899	3.77222e-06	0.000790332
ENSMUSG00000017493	Igfbp4	29.1489	37.9042	64.793	61.1776	0.909178	2.40098e-05	0.00228876	28.8546	37.85	38.8177	42.6426	0.287796	0.188086	1
ENSMUSG00000025488	Cox8b	0	0.605588	2.41807	1.65006	2.4608	2.41405e-05	0.00229563	0	0.604722	1.11918	1.893	2.03114	0.00275311	0.187264
ENSMUSG00000017400	Stac2	9.23279	8.41278	15.2818	16.6652	0.857117	2.50271e-05	0.00236881	9.13958	8.40074	16.3475	14.8195	0.830129	6.25058e-05	0.00956607
ENSMUSG00000024778	Fas	2.03038	2.71855	5.11625	4.55294	1.01148	2.50309e-05	0.00236881	2.00989	2.71466	2.58706	3.47888	0.348334	0.202862	1
ENSMUSG00000026888	Grb14	5.49454	5.145	2.88612	3.00508	-0.852114	2.52773e-05	0.00238636	5.43907	5.13764	3.64428	4.30897	-0.410327	0.0507101	1
ENSMUSG00000097758	Dio3os	0.345166	0.512166	1.36336	1.31094	1.58697	2.55726e-05	0.00240843	0.341682	0.511433	0.552142	0.343065	0.0217387	1	1
ENSMUSG00000061603	Akap6	2.58041	1.78681	1.13545	1.02746	-1.0082	2.78121e-05	0.00261307	2.55436	1.78425	2.27025	2.27499	0.0711959	0.771011	1
ENSMUSG00000079018	Ly6c1	12.9716	20.7086	35.8305	33.4838	1.034	2.79729e-05	0.00262189	12.8407	20.6789	32.3428	26.4377	0.803491	0.00202819	0.147699
ENSMUSG00000022469	Rapgef3	1.1066	1.09741	2.06179	1.99796	0.881431	2.82947e-05	0.00264573	1.09543	1.09584	0.973496	1.02176	-0.134913	0.569068	1
ENSMUSG00000065208	Gm24616	194.038	174.304	335.984	327.535	0.850465	2.85572e-05	0.00266391	192.079	174.055	306.194	183.774	0.420752	0.103722	1
ENSMUSG00000064779	Gm22997	9.35613	14.7398	28.527	31.0767	1.25965	2.86446e-05	0.00266571	9.26168	14.7187	23.2811	19.2872	0.785473	0.0139804	0.575959
ENSMUSG00000088088	Rmrp	1573.74	1804.92	2732.16	3811.35	0.953477	2.93984e-05	0.00272939	1557.85	1802.34	2610.87	2110.78	0.490639	0.0234651	0.799314
ENSMUSG00000026473	Glul	14.1271	14.5385	24.7647	26.1957	0.829658	2.98171e-05	0.00276171	13.9844	14.5177	18.6339	20.1514	0.444164	0.0277985	0.879029
ENSMUSG00000037846	Rtkn2	5.31294	4.89067	2.7101	2.91708	-0.857831	3.03496e-05	0.00280441	5.25931	4.88367	5.18247	6.06291	0.150015	0.479695	1
ENSMUSG00000028864	Hgf	4.83309	3.67868	8.10488	7.93452	0.920555	3.14713e-05	0.00290121	4.7843	3.67342	12.7197	10.5503	1.46524	3.20409e-10	1.90202e-07
ENSMUSG00000018001	Cyth3	37.2858	32.5762	19.7226	19.1998	-0.843544	3.18839e-05	0.00293234	36.9094	32.5296	18.7447	18.9885	-0.879614	1.90146e-05	0.00338625
ENSMUSG00000064346	mt-Tw	10.8525	1.6516	22.2138	25.3646	2.0851	3.19925e-05	0.00293421	10.7429	1.64924	13.7354	12.538	1.22859	0.0442785	1
ENSMUSG00000029372	Ppbp	0	0.067475	0.382864	0.551554	3.34805	3.2054e-05	0.00293421	0	0.0673785	0.233813	0.225985	2.36702	0.0156916	0.623463
ENSMUSG00000030717	Nupr1	12.0306	17.401	28.5084	28.4298	0.947415	3.2635e-05	0.00298043	11.9091	17.3761	26.3454	23.8332	0.772472	0.000987489	0.0857845
ENSMUSG00000027894	Slc6a17	1.78664	1.36867	2.78378	3.13524	0.910977	3.3e-05	0.00300096	1.76861	1.36671	2.65178	2.86594	0.819132	0.000203685	0.0252537
ENSMUSG00000046447	Camk2n1	0.409322	0.327198	0.783885	0.887473	1.19639	3.3043e-05	0.00300096	0.40519	0.326729	0.464856	0.449293	0.337939	0.331909	1
ENSMUSG00000066687	Zbtb16	1.11428	0.763377	0.431802	0.371112	-1.20298	3.30895e-05	0.00300096	1.10303	0.762284	0.929539	0.984438	0.0528063	0.872438	1
ENSMUSG00000050931	Sgms2	32.4422	25.1547	16.9643	12.7871	-0.952201	3.41437e-05	0.00308941	32.1147	25.1187	28.7275	38.9765	0.242781	0.298658	1
ENSMUSG00000072941	Sod3	0.015442	0.0101837	0.179771	0.136216	3.53248	3.48071e-05	0.00314218	0.0152861	0.0101691	0.0846915	0.0545707	2.35806	0.0487504	1
ENSMUSG00000015605	Srf	17.287	16.3624	9.20581	9.78012	-0.825505	3.53745e-05	0.00318606	17.1125	16.339	11.9191	11.7344	-0.499743	0.0128175	0.548229
ENSMUSG00000075012	Fjx1	2.61393	3.62753	1.60659	1.33669	-1.08903	3.62408e-05	0.0032566	2.58755	3.62234	0.87263	1.02415	-1.717	1.41927e-09	7.1397e-07
ENSMUSG00000065738	Gm24494	52.3423	26.7973	84.1869	119.48	1.38476	3.72824e-05	0.00334254	51.8139	26.7589	66.7313	45.6348	0.537384	0.139193	1
ENSMUSG00000075833	Gm22003	0.519785	1.71393	6.4834	8.15126	2.50868	3.92647e-05	0.00351222	0.514538	1.71148	3.801	4.13296	1.65379	0.0173341	0.664513
ENSMUSG00000032265	Fam46a	16.169	11.9437	7.96509	6.93271	-0.914455	3.96432e-05	0.003538	16.0057	11.9266	11.5699	12.6048	-0.207291	0.345956	1
ENSMUSG00000005148	Klf5	1.31566	1.46018	0.560359	0.534674	-1.34243	4.11045e-05	0.00366007	1.30238	1.45809	0.55731	0.595352	-1.26255	0.000161532	0.0206145
ENSMUSG00000080542	Gm22710	115.971	113.987	188.806	232.122	0.871184	4.13518e-05	0.00367375	114.8	113.824	164.493	88.7179	0.146814	0.612574	1
ENSMUSG00000037636	Slc25a43	0.820371	0.890058	0.352092	0.233439	-1.52536	4.41283e-05	0.00391154	0.81209	0.888784	0.411227	0.39746	-1.07511	0.00266426	0.18345
ENSMUSG00000065734	Snord49a	149.771	74.2059	229.725	339.985	1.3562	4.42917e-05	0.00391716	148.259	74.0997	202.162	150.83	0.677052	0.0396747	1
ENSMUSG00000020912	Krt12	3.7349	6.77839	1.86345	2.43068	-1.30356	4.4534e-05	0.00392481	3.69719	6.76869	5.27121	4.3556	-0.130097	0.678887	1
ENSMUSG00000089571	Gm23008	10.4615	4.13946	18.5584	30.0771	1.80549	4.45785e-05	0.00392481	10.3559	4.13354	12.1127	14.788	0.981507	0.048446	1
ENSMUSG00000032802	Srxn1	10.5452	12.9678	21.4813	20.8791	0.847217	4.47885e-05	0.00393445	10.4387	12.9493	15.842	15.9929	0.442831	0.0365462	1
ENSMUSG00000070476	Fam217b	2.8602	1.94834	1.25282	1.01521	-1.07248	4.56936e-05	0.00400499	2.83133	1.94555	1.64614	1.47664	-0.605667	0.0175385	0.671005
ENSMUSG00000064884	Gm24204	4.15828	3.77064	10.3734	16.812	1.75895	4.60815e-05	0.00402997	4.1163	3.76525	12.8284	11.0212	1.59363	0.000237438	0.0281896
ENSMUSG00000075602	Ly6a	23.6324	44.9293	72.9912	76.3707	1.11895	4.6428e-05	0.00405123	23.3938	44.865	65.6697	57.0882	0.842658	0.0027922	0.188939
ENSMUSG00000078700	D030028A08Rik	1.30276	1.23319	0.670622	0.651465	-0.935861	4.70352e-05	0.00409509	1.28961	1.23143	1.00451	1.14313	-0.22898	0.320623	1
ENSMUSG00000039081	Zfp503	6.3473	5.60996	10.11	11.3007	0.84154	4.76757e-05	0.00414165	6.28322	5.60194	9.8932	9.98979	0.743707	0.000334486	0.0369151
ENSMUSG00000053113	Socs3	5.83798	5.56113	10.9841	9.42099	0.841563	4.94893e-05	0.00428969	5.77905	5.55317	5.74964	6.11286	0.066872	0.762157	1
ENSMUSG00000031133	Arhgef6	10.9524	8.55528	5.5245	5.21835	-0.859712	5.16447e-05	0.00446664	10.8419	8.54304	7.6228	8.64258	-0.252397	0.24243	1
ENSMUSG00000059839	Zfp874b	2.94716	2.31286	4.79114	4.9106	0.889672	5.29541e-05	0.0045698	2.91741	2.30956	4.445	4.20506	0.732716	0.00110623	0.0934054
ENSMUSG00000052861	Dnah6	0.0041102	0.00271058	0.041014	0.0402851	3.47227	5.61532e-05	0.00483523	0.0040687	0.0027067	0.0225423	0.0254189	2.72816	0.00662286	0.356915
ENSMUSG00000006205	Htra1	30.8467	32.9342	56.6516	54.8103	0.805135	5.64341e-05	0.00483899	30.5353	32.8871	47.8214	48.7342	0.606116	0.00278763	0.188939
ENSMUSG00000020182	Ddc	0.533602	0.831077	1.36891	1.53561	1.06345	5.6444e-05	0.00483899	0.528215	0.829888	1.11042	1.06321	0.654917	0.0167394	0.652022
ENSMUSG00000065176	Rnu12	204.962	117.484	293.528	407.536	1.12393	5.68976e-05	0.00486723	202.892	117.316	305.201	246.955	0.790064	0.00350414	0.223962
ENSMUSG00000079056	Kcnip3	1.77217	1.7818	0.881774	0.9539	-0.954374	5.72764e-05	0.00488896	1.75428	1.77925	1.46057	1.48867	-0.26102	0.264233	1
ENSMUSG00000031403	Dkc1	25.6041	22.1644	13.6655	13.4523	-0.816114	5.75171e-05	0.00489825	25.3456	22.1327	15.5475	15.8425	-0.596389	0.00362109	0.229936
ENSMUSG00000027550	Lrrcc1	12.4246	7.8804	5.28554	5.03051	-0.975282	5.76353e-05	0.00489825	12.2992	7.86913	7.38275	7.53624	-0.433533	0.0720642	1
ENSMUSG00000020884	Asgr1	0.244101	0.22997	0.782932	0.888643	1.80472	5.77668e-05	0.0048988	0.241637	0.229641	0.478132	0.462124	0.991257	0.0668112	1
ENSMUSG00000086382	Gm13705	1.82355	2.66287	4.4408	5.9364	1.1747	5.92823e-05	0.00501646	1.80514	2.65906	1.54781	1.61106	-0.524502	0.128609	1
ENSMUSG00000088604	Gm25820	132.32	161.649	257.941	268.31	0.836304	6.02278e-05	0.00508548	130.984	161.418	258.161	142.198	0.450954	0.113023	1
ENSMUSG00000021670	Hmgcr	7.19533	6.89668	4.19944	3.85469	-0.806233	6.12387e-05	0.00515973	7.1227	6.88681	5.02475	5.55407	-0.40488	0.0469662	1
ENSMUSG00000083152	Apc-ps1	0.822346	0.77474	0	0	-6.02467	6.18632e-05	0.0051909	0.814044	0.773631	0.536921	0.311367	-0.884902	0.26552	1
ENSMUSG00000049349	Gm5105	0.232198	0.218756	0	0	-6.02467	6.18737e-05	0.0051909	0.229854	0.218443	0.30321	0.0879177	-0.198807	0.870693	1
ENSMUSG00000029659	Medag	5.24498	4.99989	8.55756	9.40439	0.810235	6.22509e-05	0.00521138	5.19204	4.99274	9.04334	8.43312	0.779351	0.000143179	0.0188875
ENSMUSG00000087790	Gm25970	7.77843	7.69453	22.0995	20.3302	1.45148	6.26444e-05	0.00523315	7.6999	7.68352	14.2202	12.0261	0.764329	0.0766753	1
ENSMUSG00000065872	Gm25681	9.96997	15.2262	26.6169	34.4585	1.2314	6.34453e-05	0.00527667	9.86932	15.2044	18.7063	11.5898	0.2368	0.52078	1
ENSMUSG00000041945	Mfsd9	0.903351	0.710121	1.52039	1.49455	0.911813	6.35397e-05	0.00527667	0.894232	0.709105	1.57881	1.57703	0.985629	1.99984e-05	0.00352935
ENSMUSG00000031740	Mmp2	143.981	130.074	235.744	244.143	0.808297	6.35695e-05	0.00527667	142.528	129.888	216.32	219.892	0.679287	0.00089495	0.0791495
ENSMUSG00000030790	Adm	6.96217	8.57587	4.25886	3.96094	-0.922277	6.39342e-05	0.00529573	6.89189	8.5636	5.59591	4.24201	-0.656913	0.0080491	0.406386
ENSMUSG00000018126	Baiap2l2	0.712389	0.985442	0.361211	0.32357	-1.3217	6.58195e-05	0.00544038	0.705197	0.984032	0.667063	0.752185	-0.270265	0.400579	1
ENSMUSG00000021871	Pnp	4.40569	6.00612	9.47019	9.77978	0.880994	6.77921e-05	0.00559163	4.36121	5.99753	7.01965	6.66156	0.396157	0.0817437	1
ENSMUSG00000095590	Gm24305	5.07029	2.45208	10.1189	11.5955	1.59758	6.82019e-05	0.00561362	5.01911	2.44857	4.94363	6.27128	0.659194	0.17424	1
ENSMUSG00000007888	Crlf1	2.2052	2.32251	4.21486	4.38727	0.92089	6.93364e-05	0.00569504	2.18294	2.31918	3.3395	4.65253	0.824966	0.00159126	0.123454
ENSMUSG00000074743	Thbd	52.9775	45.0648	27.9432	27.851	-0.812945	7.0644e-05	0.0057903	52.4427	45.0003	35.8653	38.9207	-0.381488	0.0665097	1
ENSMUSG00000027339	Rassf2	4.68626	3.99879	7.41311	7.8116	0.810612	7.21498e-05	0.00590137	4.63896	3.99307	7.5731	7.85749	0.838821	5.05238e-05	0.00788317
ENSMUSG00000065018	Gm23511	1.6901	0.891664	6.74592	4.96952	2.24715	7.53222e-05	0.00614802	1.67304	0.890388	3.70772	2.38906	1.30193	0.0648707	1
ENSMUSG00000033149	Phldb2	16.7953	10.4204	6.45871	7.30963	-0.982328	7.76787e-05	0.00632718	16.6258	10.4054	7.93663	7.61735	-0.796443	0.00123766	0.100811
ENSMUSG00000014077	Chp1	25.3226	26.4534	44.5365	44.6308	0.784026	7.90516e-05	0.00642565	25.067	26.4156	32.4466	36.0459	0.411682	0.0432997	1
ENSMUSG00000039873	Neurl2	5.93438	7.86307	3.84818	2.66809	-1.08145	8.14164e-05	0.00660417	5.87447	7.85182	5.37473	6.54159	-0.212305	0.419411	1
ENSMUSG00000065145	Vaultrc5	138.519	138.688	221.659	267.729	0.819011	8.17431e-05	0.00661697	137.121	138.49	246.141	151.516	0.528322	0.0382023	1
ENSMUSG00000020387	Phf15	1.41539	0.877512	2.33555	2.17482	0.982315	8.37192e-05	0.00676296	1.40111	0.876256	1.2702	1.20814	0.127692	0.6313	1
ENSMUSG00000032816	Igdcc4	5.90788	3.73731	2.47422	2.40215	-0.980081	8.57281e-05	0.00691043	5.84824	3.73197	4.04824	4.33057	-0.189913	0.438912	1
ENSMUSG00000046818	Ddit4l	4.54254	4.90545	2.56545	2.74556	-0.833577	8.58976e-05	0.00691043	4.49668	4.89843	4.34255	4.36438	-0.111657	0.606749	1
ENSMUSG00000035963	Odf3l2	0.0442903	0	0.552444	0.21705	4.15719	8.62242e-05	0.0069225	0.0438432	0	0.242909	0.117389	3.04473	0.0286151	0.889721
ENSMUSG00000084421	Gm25107	3.01313	5.39352	12.5278	12.6567	1.50749	8.70642e-05	0.00697564	2.98271	5.3858	8.65618	3.42261	0.466164	0.344984	1
ENSMUSG00000030096	Slc6a6	22.2036	15.5579	10.3708	10.0475	-0.886078	8.93582e-05	0.00714482	21.9795	15.5357	9.66509	9.83983	-0.942753	3.54151e-05	0.00590437
ENSMUSG00000084476	Gm25781	6.63822	4.37775	15.456	18.8682	1.67071	9.22456e-05	0.00736067	6.5712	4.37148	10.3154	11.143	1.01128	0.0363531	1
ENSMUSG00000036863	Syde2	3.71464	2.62848	1.65298	1.66297	-0.930145	9.2622e-05	0.00737569	3.67714	2.62472	2.18412	1.8183	-0.650352	0.00780375	0.399671
ENSMUSG00000025314	Ptprj	5.19314	3.39523	2.15918	2.29423	-0.944741	9.28348e-05	0.00737764	5.14072	3.39037	1.9701	2.0454	-1.08415	9.33794e-06	0.00175758
ENSMUSG00000020108	Ddit4	15.8216	18.3405	30.8346	28.7348	0.800552	9.36411e-05	0.00742665	15.6619	18.3142	24.8223	23.181	0.496777	0.0176294	0.671889
ENSMUSG00000057329	Bcl2	3.64045	2.64339	1.77809	1.54742	-0.912622	9.51719e-05	0.00753281	3.6037	2.63961	1.05084	1.09691	-1.535	1.82928e-10	1.10261e-07
ENSMUSG00000046794	Ppp1r3b	13.866	11.5557	7.56335	6.88514	-0.813456	9.54561e-05	0.00754007	13.7261	11.5392	9.96722	8.96196	-0.415538	0.048079	1
ENSMUSG00000074194	Zfp791	1.253	1.72151	2.98108	3.17258	1.0226	9.6124e-05	0.00757755	1.24035	1.71904	2.64065	2.49074	0.770011	0.00458879	0.276016
ENSMUSG00000022103	Gfra2	1.99454	1.99934	1.06148	1.06346	-0.909452	9.7278e-05	0.00765312	1.97441	1.99648	2.42117	1.97359	0.145157	0.542663	1
ENSMUSG00000028195	Cyr61	75.7416	98.6962	45.499	51.4929	-0.847359	9.80307e-05	0.00769689	74.977	98.555	43.7411	47.3056	-0.930908	2.3239e-05	0.00401092
ENSMUSG00000029135	Fosl2	25.717	20.0897	41.2509	39.9824	0.827081	0.000101191	0.00792914	25.4574	20.0609	47.8154	46.0149	1.0441	1.36783e-06	0.000341339
ENSMUSG00000031442	Mcf2l	0.77949	0.665077	1.35496	1.22153	0.840439	0.00010197	0.00797424	0.771621	0.664126	1.39283	1.15555	0.831434	0.000247624	0.0290469
ENSMUSG00000018425	Dhx40	18.9323	17.0898	30.9209	30.8455	0.778373	0.000103798	0.00810099	18.7412	17.0654	23.9626	24.8122	0.446305	0.0280558	0.882181
ENSMUSG00000038323	1700066M21Rik	14.15	13.1392	7.77318	8.08415	-0.782632	0.000104814	0.00816405	14.0072	13.1204	10.0358	10.8657	-0.375487	0.0673348	1
ENSMUSG00000019850	Tnfaip3	3.43241	2.8358	1.37406	1.94473	-0.917855	0.000107778	0.00837827	3.39776	2.83175	1.44628	1.56696	-1.04521	1.42325e-06	0.000352922
ENSMUSG00000096208	Gm22070	0.519785	0.342786	6.05117	3.56618	3.39932	0.000109646	0.00850655	0.514538	0.342295	1.9005	1.83687	2.04355	0.125196	1
ENSMUSG00000041313	Slc7a1	7.2172	4.64833	2.98243	3.18463	-0.941841	0.000110022	0.00851014	7.14435	4.64167	3.3723	3.47971	-0.780025	0.00134321	0.106962
ENSMUSG00000086541	Has2os	0.170053	0.246721	0.735319	0.700028	1.72286	0.000110126	0.00851014	0.168336	0.246368	0.279796	0.210333	0.190159	0.743074	1
ENSMUSG00000027395	Polr1b	6.57618	6.7616	4.09941	3.64855	-0.782992	0.000113842	0.00877992	6.50979	6.75192	4.12169	4.51702	-0.618467	0.00272482	0.18631
ENSMUSG00000024424	Ttc39c	2.54115	2.57334	4.39417	4.36644	0.775899	0.000117059	0.0090103	2.51549	2.56966	3.46964	3.1844	0.387136	0.0641076	1
ENSMUSG00000039395	Mreg	2.21452	1.88394	3.66455	3.79838	0.871678	0.000120183	0.00923263	2.19216	1.88125	2.02425	1.83909	-0.0694617	0.798055	1
ENSMUSG00000037907	Ankrd13b	2.56368	2.64441	1.43944	1.52482	-0.814416	0.000120536	0.00924165	2.5378	2.64062	1.95284	2.08105	-0.360952	0.0932704	1
ENSMUSG00000030087	Klf15	6.37669	6.1639	3.90426	3.01795	-0.852753	0.000121131	0.00926913	6.31231	6.15508	5.17007	4.90051	-0.307486	0.14462	1
ENSMUSG00000024754	Tmem2	33.5129	21.3023	14.4787	14.3095	-0.928436	0.000123039	0.00939674	33.1746	21.2718	10.9416	10.1942	-1.36452	3.05006e-08	1.19158e-05
ENSMUSG00000019838	Slc16a10	5.63448	4.26205	2.70406	2.77628	-0.849462	0.000124086	0.0094583	5.57759	4.25595	4.20628	3.90284	-0.275289	0.213192	1
ENSMUSG00000064357	mt-Atp6	0.243076	0.427474	1.07802	1.90596	2.03729	0.000124351	0.00946006	0.240622	0.426862	0.148127	0.930592	0.634663	0.423172	1
ENSMUSG00000023008	Fmnl3	26.6439	22.0747	13.431	14.6089	-0.796597	0.000126363	0.0095945	26.3749	22.0432	17.2752	17.4766	-0.477954	0.0213792	0.7519
ENSMUSG00000026305	Lrrfip1	30.9928	22.2573	15.051	14.3692	-0.855245	0.000126864	0.00961393	30.6799	22.2255	16.5184	17.9091	-0.619222	0.00589135	0.327865
ENSMUSG00000036206	Sh3bp4	20.4476	18.0327	33.9278	31.9548	0.776227	0.000129616	0.00980349	20.2412	18.0069	23.9199	23.5828	0.31299	0.124614	1
ENSMUSG00000024937	Ehbp1l1	9.61197	8.56313	5.40943	5.23198	-0.771321	0.000131734	0.00994456	9.51494	8.55088	6.70725	7.15751	-0.381137	0.0617949	1
ENSMUSG00000037962	Fam101a	0.256399	0.112726	0.497485	0.809753	1.88793	0.000134616	0.0101425	0.25381	0.112565	0.234369	0.805412	1.56176	0.015793	0.625632
ENSMUSG00000093402	Gm18588	26.2581	27.307	45.7227	45.7533	0.770826	0.000135119	0.0101609	25.9931	27.2679	34.6696	42.6296	0.536433	0.0141909	0.582184
ENSMUSG00000049225	Pdp1	14.6908	14.9991	8.47308	9.06498	-0.759695	0.000135556	0.0101743	14.5425	14.9776	7.05583	6.85068	-1.08597	8.40747e-08	2.99451e-05
ENSMUSG00000096684	Gm25989	40.9055	37.4364	65.6002	78.9577	0.884903	0.000136963	0.0102602	40.4925	37.3828	65.2433	41.3018	0.453446	0.106921	1
ENSMUSG00000000942	Hoxa4	1.10748	1.48354	0.51802	0.508814	-1.35032	0.000137557	0.010285	1.0963	1.48142	0.949056	0.672674	-0.689246	0.0479268	1
ENSMUSG00000024042	Sik1	1.61726	1.2443	2.78136	2.47375	0.887854	0.000141384	0.0105511	1.60094	1.24252	4.40132	4.1782	1.60194	4.29948e-12	3.74332e-09
ENSMUSG00000021217	Tshz3	3.47541	2.29195	5.24015	5.55976	0.910948	0.000146879	0.0109403	3.44032	2.28867	3.62411	3.75865	0.371727	0.13021	1
ENSMUSG00000030671	Pde3b	6.62799	4.54521	10.4106	9.94053	0.867693	0.000148498	0.0110399	6.56108	4.53871	10.4195	9.9787	0.88029	0.000132036	0.0177312
ENSMUSG00000085767	Gm13563	0.527877	0.587457	0.164608	0.0970098	-2.04705	0.000149006	0.0110566	0.522548	0.586616	0.392049	0.524663	-0.281891	0.552293	1
ENSMUSG00000029338	Antxr2	18.2605	15.2931	10.0609	9.46285	-0.780337	0.000149566	0.0110772	18.0762	15.2712	12.9492	14.981	-0.255092	0.226914	1
ENSMUSG00000064358	mt-Co3	0.492568	0.510458	1.11176	2.41389	1.77327	0.000150155	0.0110998	0.487595	0.509727	1.2221	1.36768	1.35929	0.00261788	0.180893
ENSMUSG00000044092	C130050O18Rik	0.294916	0.343218	0.750136	0.765143	1.2264	0.000151537	0.0111809	0.291939	0.342726	0.777015	1.14949	1.58363	2.78578e-06	0.00063089
ENSMUSG00000020961	Ston2	0.582828	0.437013	0.989217	0.954682	0.947505	0.000151874	0.0111847	0.576944	0.436388	1.05091	1.09331	1.09628	1.36672e-05	0.00247901
ENSMUSG00000084289	Gm6977	8.6427	8.54948	14.8228	16.5183	0.864311	0.000152961	0.0112437	8.55545	8.53725	12.2452	10.2126	0.392786	0.11182	1
ENSMUSG00000020086	H2afy2	16.7886	20.4826	10.2589	11.1943	-0.798836	0.000154437	0.0113308	16.6191	20.4533	15.2996	18.3157	-0.142568	0.518018	1
ENSMUSG00000037847	Nmrk1	2.45853	2.59845	4.64388	4.16506	0.799376	0.000155253	0.0113615	2.43371	2.59473	3.61651	3.56735	0.512129	0.0163516	0.641279
ENSMUSG00000064427	Gm22748	49.7915	62.1737	89.5958	126.805	0.941325	0.000155435	0.0113615	49.2889	62.0848	70.1355	42.5474	0.0106657	0.974927	1
ENSMUSG00000059213	Ddn	0.456932	0.408262	0.134825	0.173362	-1.48201	0.000159428	0.0116045	0.45232	0.407678	0.323359	0.4688	-0.106928	0.790223	1
ENSMUSG00000064437	Snord49b	341.447	112.588	536.886	748.424	1.50642	0.000159455	0.0116045	338	112.427	348.996	283.835	0.49582	0.216164	1
ENSMUSG00000045730	Adrb2	0.951726	0.627641	1.90365	1.53788	1.15951	0.000159647	0.0116045	0.942118	0.626743	2.16313	1.65893	1.31132	2.60834e-05	0.00446253
ENSMUSG00000001700	Gramd3	3.04087	3.30958	5.51702	5.50234	0.791541	0.000163616	0.011871	3.01017	3.30485	4.97607	5.0537	0.66383	0.00212424	0.152619
ENSMUSG00000038712	Fam63a	6.93292	6.47259	10.7935	11.9233	0.761293	0.000166828	0.0120816	6.86293	6.46333	8.48564	9.06761	0.398084	0.0520899	1
ENSMUSG00000031712	Il15	0	0.0382477	0.19291	0.2558	3.11525	0.00016848	0.0121788	0	0.038193	0.185549	0.0512391	2.22689	0.031353	0.927078
ENSMUSG00000040997	Abhd4	24.9455	28.7925	46.5348	44.7227	0.763333	0.000169841	0.0122545	24.6937	28.7513	33.7898	37.5956	0.416921	0.0451359	1
ENSMUSG00000048442	Smim5	0.273964	0.521943	0.126564	0.0298354	-2.29759	0.00017491	0.0125971	0.271198	0.521197	0.2226	0.376508	-0.453783	0.424338	1
ENSMUSG00000002996	Hbp1	16.4928	15.5462	27.755	26.0926	0.749306	0.000177757	0.0127786	16.3263	15.5239	24.1247	25.1405	0.629428	0.00187396	0.139158
ENSMUSG00000008136	Fhl2	36.9438	46.8368	25.8065	21.9893	-0.810194	0.000178351	0.0127978	36.5708	46.7698	34.3194	36.797	-0.229917	0.284739	1
ENSMUSG00000024789	Jak2	34.9848	26.295	17.6673	17.2418	-0.81116	0.000180081	0.0128983	34.6316	26.2574	24.1603	26.2205	-0.27276	0.212227	1
ENSMUSG00000095482	Gm25739	10.9155	5.14179	16.8568	27.0011	1.49867	0.000184691	0.0132044	10.8053	5.13443	16.6294	8.26592	0.69144	0.148557	1
ENSMUSG00000039910	Cited2	48.203	55.6119	27.5922	32.8243	-0.781814	0.000186338	0.0132979	47.7164	55.5323	36.6837	39.8132	-0.433071	0.0368738	1
ENSMUSG00000010307	Tmem86a	5.73159	6.442	3.45926	3.47329	-0.815258	0.000188262	0.0134108	5.67373	6.43278	4.50678	4.51924	-0.426801	0.0536566	1
ENSMUSG00000055148	Klf2	12.2505	14.7785	6.88234	8.43417	-0.823233	0.000190185	0.0135232	12.1268	14.7573	12.9459	18.1087	0.206319	0.380848	1
ENSMUSG00000036737	Oxsr1	11.7924	8.60591	5.71944	5.78412	-0.824582	0.000193098	0.0137054	11.6734	8.5936	7.44574	7.54527	-0.433362	0.0501468	1
ENSMUSG00000093064	Gm23153	7.41693	12.927	18.7963	27.5203	1.15951	0.000199386	0.0141261	7.34206	12.9085	20.6618	14.5095	0.772622	0.0147069	0.596481
ENSMUSG00000094245	Gm23966	14.0342	4.799	22.0436	36.6807	1.69437	0.000201282	0.014211	13.8925	4.79214	20.9055	18.3687	1.14177	0.00810486	0.407626
ENSMUSG00000019528	Gyg	14.584	15.2788	8.99248	8.82977	-0.744812	0.000201309	0.014211	14.4368	15.2569	13.606	12.9003	-0.164247	0.418988	1
ENSMUSG00000025407	Gli1	1.35782	0.885499	0.514364	0.502758	-1.11868	0.000202729	0.0142855	1.34411	0.884232	1.58592	1.8927	0.660456	0.018332	0.685333
ENSMUSG00000032220	Myo1e	15.7132	11.0277	24.2873	23.376	0.83531	0.000213405	0.0150107	15.5546	11.0119	15.2237	17.031	0.281303	0.218793	1
ENSMUSG00000069873	4930438A08Rik	0	0	0.178359	0.15767	5.92241	0.000214621	0.0150649	0	0	0	0	0	1	1
ENSMUSG00000024304	Cdh2	5.56905	4.76516	3.06775	3.03434	-0.758765	0.000214943	0.0150649	5.51283	4.75834	3.94142	4.60873	-0.263483	0.212004	1
ENSMUSG00000010660	Plcd1	15.1956	16.7892	9.80282	9.15742	-0.754705	0.000215753	0.0150946	15.0422	16.7652	16.2974	16.8597	0.0591139	0.773126	1
ENSMUSG00000032875	Arhgef17	12.2324	7.86098	4.99412	5.77029	-0.899623	0.00021655	0.0151182	12.109	7.84974	6.65175	6.34339	-0.618007	0.0100769	0.467774
ENSMUSG00000004655	Aqp1	59.9074	70.3849	115.614	105.719	0.764179	0.000216861	0.0151182	59.3027	70.2842	79.0106	82.8234	0.320276	0.124005	1
ENSMUSG00000027335	Adra1d	1.45222	1.34079	0.53134	0.711678	-1.17028	0.00022462	0.0156265	1.43756	1.33887	0.504429	0.564521	-1.36608	3.04669e-05	0.00516737
ENSMUSG00000077323	Rnu11	151.207	129.496	212.89	288.688	0.838376	0.000224951	0.0156265	149.68	129.31	224.173	149.325	0.422217	0.0871985	1
ENSMUSG00000024066	Xdh	22.9541	15.968	34.6213	34.7674	0.835189	0.000228871	0.0158707	22.7224	15.9452	26.5483	25.8948	0.440665	0.0525097	1
ENSMUSG00000024330	Col11a2	10.7441	8.16524	21.5736	14.1712	0.919895	0.00023271	0.0161084	10.6357	8.15355	17.9964	24.0291	1.16239	7.76999e-07	0.000214381
ENSMUSG00000043079	Synpo	2.35508	1.93176	3.64707	3.63696	0.767557	0.000234781	0.0162016	2.33131	1.92899	3.62028	3.55544	0.754616	0.000368353	0.039539
ENSMUSG00000032425	Zfp949	1.77692	1.55414	2.76657	3.01384	0.799086	0.000235262	0.0162016	1.75898	1.55192	2.7186	2.54965	0.674232	0.00250635	0.173799
ENSMUSG00000064899	Snord118	408.706	447.683	706.045	718.954	0.733971	0.000235297	0.0162016	404.58	447.043	683.662	435.188	0.393162	0.106518	1
ENSMUSG00000029754	Dlx6	2.932	2.47741	1.39683	1.37699	-0.952832	0.00023755	0.016328	2.9024	2.47386	1.20045	1.07931	-1.22845	6.17736e-06	0.00121011
ENSMUSG00000090063	Dlx6os1	0.750838	0.616985	0.401373	0.303711	-0.940245	0.00024174	0.0165869	0.743258	0.616102	0.468444	0.389585	-0.656726	0.00885949	0.431187
ENSMUSG00000041633	Kctd12b	0.0337123	0	0.112134	0.110141	2.93359	0.000242339	0.016599	0.033372	0	0.0205438	0.0794242	1.79592	0.127249	1
ENSMUSG00000088518	Gm24438	1.44993	3.50604	9.24358	8.52665	1.72302	0.000243131	0.0166241	1.43529	3.50102	3.09248	4.26992	0.473651	0.407517	1
ENSMUSG00000063382	Bcl9l	8.63658	5.80541	3.66009	4.19167	-0.877063	0.000248953	0.0169926	8.54939	5.79711	5.81151	5.8008	-0.302445	0.197542	1
ENSMUSG00000075000	Nrbf2	5.05479	5.33362	3.27858	2.55148	-0.82988	0.000249539	0.0170029	5.00376	5.32599	3.00331	3.34934	-0.702198	0.00156345	0.122264
ENSMUSG00000070167	Gm25822	321.213	514.626	694.097	907.383	0.936191	0.000256389	0.017429	317.97	513.89	616.007	423.855	0.320409	0.233968	1
ENSMUSG00000064841	Gm26205	248.973	293.688	431.291	486.831	0.756755	0.000256682	0.017429	246.46	293.267	330.201	215.57	0.0147139	0.95299	1
ENSMUSG00000063873	Slc24a3	1.64469	1.37086	0.892767	0.716446	-0.893333	0.000260414	0.0176518	1.62809	1.3689	1.30502	1.41269	-0.134419	0.565135	1
ENSMUSG00000036306	Lzts1	0.908314	0.73688	0.42561	0.445131	-0.909128	0.000261683	0.0177072	0.899145	0.735825	0.96865	1.1655	0.392151	0.108236	1
ENSMUSG00000069808	Fam57a	3.7354	4.05803	2.3643	2.30457	-0.739885	0.00026319	0.0177785	3.69769	4.05222	2.31695	2.12889	-0.802818	0.00013215	0.0177312
ENSMUSG00000069206	Zfp874a	1.48826	1.23721	2.5187	2.24966	0.814815	0.000266823	0.0179929	1.47324	1.23544	2.04059	2.12968	0.628806	0.00553342	0.315566
ENSMUSG00000019880	Rspo3	4.49726	4.63887	2.76162	2.5091	-0.792108	0.000268664	0.0180844	4.45186	4.63223	1.51785	1.71154	-1.49116	1.76535e-10	1.0807e-07
ENSMUSG00000065118	Gm23297	57.2836	74.6892	114.54	118.719	0.812377	0.000269104	0.0180844	56.7053	74.5824	91.9329	62.5848	0.227873	0.387929	1
ENSMUSG00000025993	Slc40a1	1.11109	0.765067	0.43479	0.400372	-1.14005	0.000270399	0.0181403	1.09988	0.763972	0.94095	0.981626	0.0654921	0.878911	1
ENSMUSG00000049538	Adamts16	0.0138331	0.0228065	0.0747688	0.108465	2.19799	0.00027205	0.0182199	0.0136934	0.0227739	0.158057	0.109991	2.76391	6.78047e-07	0.000193907
ENSMUSG00000047904	Sstr2	0.0911199	0.0600915	0.32834	0.476314	2.40267	0.000273055	0.018256	0.0902001	0.0600055	0.111055	0.187839	1.02037	0.269436	1
ENSMUSG00000050541	Adra1b	2.29752	2.64915	3.94116	4.65951	0.791904	0.000273635	0.0182636	2.27433	2.64536	3.51341	3.34472	0.474332	0.028843	0.892607
ENSMUSG00000027883	Gpsm2	38.0473	32.9294	21.6255	20.8714	-0.739521	0.000274672	0.0183016	37.6633	32.8823	33.7695	34.9765	-0.0369474	0.857293	1
ENSMUSG00000096310	Gm23523	0	2.74229	4.32227	23.9443	3.15489	0.000286148	0.0190194	0	2.73836	3.32587	1.83687	0.668139	0.288889	1
ENSMUSG00000038175	Mylip	24.4195	20.8854	13.7973	13.3459	-0.738091	0.000286415	0.0190194	24.173	20.8555	16.6668	18.5308	-0.354576	0.0872004	1
ENSMUSG00000057606	Colq	0.799449	0.683959	1.40143	1.29182	0.870443	0.000289951	0.0192216	0.791379	0.68298	0.859137	0.897186	0.260905	0.319	1
ENSMUSG00000045216	Hs6st1	4.26903	4.39895	2.69941	2.42625	-0.756742	0.000293715	0.0194383	4.22594	4.39265	2.4118	2.67154	-0.761798	0.000374058	0.0399325
ENSMUSG00000037363	Letm2	1.02961	1.16649	2.08554	2.14766	0.934428	0.000294562	0.0194614	1.01921	1.16482	1.95468	2.1458	0.897569	0.000737279	0.0686125
ENSMUSG00000096243	Gm24265	24990.5	37307	53330.5	59289.3	0.854189	0.000296557	0.0195544	24738.2	37253.6	67329.2	28694.5	0.631298	0.066252	1
ENSMUSG00000023055	Calcoco1	10.7699	9.78064	17.0328	16.8694	0.722916	0.000296967	0.0195544	10.6612	9.76665	16.7334	19.2437	0.81715	8.02218e-05	0.0117716
ENSMUSG00000023411	Nfatc4	17.2711	14.516	26.8498	26.193	0.739619	0.000305493	0.020082	17.0968	14.4952	22.1799	22.2992	0.494371	0.0168845	0.655365
ENSMUSG00000022272	Myo10	14.3963	7.66402	5.26561	5.79744	-0.994768	0.000308479	0.0202444	14.251	7.65305	6.61783	6.59904	-0.727799	0.00785029	0.400999
ENSMUSG00000066235	Pomgnt2	3.93385	4.88155	7.52955	7.62007	0.774674	0.000311994	0.0204408	3.89414	4.87456	4.89377	6.1489	0.327623	0.163677	1
ENSMUSG00000028527	Ak4	14.5558	12.0109	7.97891	7.86668	-0.744317	0.000312953	0.0204695	14.4089	11.9938	10.1609	8.16794	-0.525752	0.0159877	0.630529
ENSMUSG00000074259	Gramd2	1.31711	1.29073	2.66134	2.02689	0.849459	0.000315739	0.0206172	1.30382	1.28888	1.65402	2.03365	0.508909	0.0316401	0.929727
ENSMUSG00000026384	Ptpn4	8.49599	5.25621	3.63	3.74491	-0.896186	0.000328416	0.0214093	8.41022	5.24868	5.18306	4.44555	-0.501941	0.047353	1
ENSMUSG00000032589	Bsn	0.414628	0.416793	0.204192	0.244621	-0.893663	0.000331516	0.0215755	0.410442	0.416196	0.228138	0.277403	-0.708061	0.00450295	0.271835
ENSMUSG00000033871	Ppargc1b	0.570552	0.419023	0.226438	0.177931	-1.25207	0.00033837	0.0219851	0.564792	0.418424	0.213353	0.309316	-0.884479	0.0105664	0.481959
ENSMUSG00000055491	Pprc1	3.95059	2.9282	1.99353	1.91949	-0.809383	0.000339804	0.0220417	3.91071	2.92401	1.85187	2.07327	-0.796159	0.000565976	0.0547803
ENSMUSG00000015745	Plekho1	7.43257	8.47417	4.85834	4.67535	-0.739837	0.000340919	0.0220752	7.35754	8.46205	7.63899	8.33064	0.0118491	0.956688	1
ENSMUSG00000018821	Avpi1	21.1087	41.0247	67.3109	57.9471	1.00851	0.000341447	0.0220752	20.8956	40.966	83.8024	79.6534	1.3987	8.96201e-07	0.000240495
ENSMUSG00000027900	Dram2	7.69367	8.48527	13.4836	13.2009	0.720412	0.00034795	0.0224315	7.616	8.47313	10.8842	11.0184	0.44347	0.0304909	0.919031
ENSMUSG00000096738	Gm24317	14.0342	14.0542	28.527	29.5483	1.0439	0.000348104	0.0224315	13.8925	14.0341	20.4304	12.8581	0.248683	0.490786	1
ENSMUSG00000093245	Mir677	3.88008	5.11765	17.423	12.1695	1.67962	0.000354678	0.0228113	3.84091	5.11033	9.22144	10.9695	1.12644	0.026894	0.867942
ENSMUSG00000026255	Efhd1	3.82583	5.33787	7.48812	9.23418	0.858051	0.000355162	0.0228113	3.78721	5.33024	6.63738	5.70237	0.428187	0.0777923	1
ENSMUSG00000065906	Gm26107	3.11871	2.3995	7.78008	11.208	1.7815	0.000358533	0.0229901	3.08723	2.39607	7.12687	4.59218	1.10784	0.0561268	1
ENSMUSG00000039985	Fam60a	0.684083	0.733097	0.331828	0.40043	-0.961036	0.000359608	0.0230214	0.677177	0.732048	0.382132	0.453279	-0.75606	0.00523395	0.303344
ENSMUSG00000028385	Snx30	8.80444	5.79738	4.03546	4.09882	-0.842193	0.000360535	0.0230431	8.71555	5.78908	4.64043	4.69465	-0.63398	0.00733267	0.384073
ENSMUSG00000042793	Lgr6	0.245094	0.168099	0.595119	0.374748	1.26964	0.000363412	0.02315	0.24262	0.167859	0.295727	0.476377	0.940979	0.0125526	0.539843
ENSMUSG00000032803	Cdv3	29.1635	23.8134	16.0037	15.6832	-0.741086	0.000363773	0.02315	28.8691	23.7794	21.1712	21.7001	-0.296055	0.157951	1
ENSMUSG00000028755	Cda	0.879796	0.918657	2.22526	1.65276	1.10921	0.000363981	0.02315	0.870914	0.917342	1.54139	1.10115	0.554673	0.0992413	1
ENSMUSG00000039959	Hip1	23.2608	14.8892	10.5883	10.4841	-0.855536	0.000372898	0.0236787	23.0259	14.8679	12.7985	12.6128	-0.575765	0.0167102	0.652022
ENSMUSG00000027589	Pcmtd2	6.58051	4.90462	10.059	9.64278	0.782052	0.00038136	0.0241476	6.51408	4.89761	8.1032	9.24234	0.607217	0.00701306	0.371733
ENSMUSG00000033209	Ttc28	7.88746	5.07323	3.59024	3.59436	-0.849721	0.000381514	0.0241476	7.80783	5.06597	4.92108	4.75242	-0.411017	0.0854073	1
ENSMUSG00000034714	Ttyh2	20.4858	21.5615	34.5657	33.9374	0.703914	0.000392275	0.0247886	20.279	21.5307	32.3773	33.1998	0.649076	0.00130048	0.104252
ENSMUSG00000035441	Myo1d	12.068	9.81989	7.04096	5.87636	-0.759249	0.000393099	0.0248007	11.9462	9.80584	8.47466	8.97678	-0.316857	0.130051	1
ENSMUSG00000088108	Snora47	26.9453	22.809	38.4587	70.9517	1.1367	0.000395788	0.0249302	26.6733	22.7764	38.9672	24.5162	0.365638	0.226335	1
ENSMUSG00000031698	Mylk3	0.670533	0.74834	0.360283	0.363991	-0.975064	0.000406323	0.0255527	0.663764	0.747269	0.933525	1.13923	0.548355	0.0294593	0.904278
ENSMUSG00000051920	Rspo2	12.0556	11.8599	6.53134	7.86107	-0.733454	0.000407391	0.0255788	11.9339	11.8429	13.752	13.3209	0.18731	0.3543	1
ENSMUSG00000043259	Fam13c	1.42277	1.2373	0.403035	0.812177	-1.14024	0.00040974	0.0256851	1.40841	1.23553	1.15761	1.46418	-0.0049373	1	1
ENSMUSG00000035673	Sbno2	9.0756	6.27098	14.4274	12.5898	0.81914	0.000410726	0.0257058	8.98399	6.26201	7.51547	7.89045	0.0179846	0.9466	1
ENSMUSG00000040663	Clcf1	1.38267	1.29868	2.16015	2.53242	0.807598	0.000411588	0.0257187	1.36871	1.29682	1.53196	1.59172	0.231368	0.339007	1
ENSMUSG00000027035	Cers6	8.13823	5.31448	3.77802	3.72496	-0.840267	0.000412287	0.0257213	8.05607	5.30688	4.51675	4.76985	-0.523094	0.0279927	0.881612
ENSMUSG00000017009	Sdc4	106.806	109.574	186.989	167.673	0.712873	0.000413633	0.0257643	105.728	109.417	129.81	127.612	0.258789	0.200479	1
ENSMUSG00000038375	Trp53inp2	2.24501	1.9579	3.5592	3.43426	0.738534	0.000419667	0.0260986	2.22235	1.9551	3.35627	3.3922	0.695141	0.00113527	0.0946359
ENSMUSG00000059554	Ccdc28a	0.909774	1.04206	2.2032	1.54873	0.939381	0.000420874	0.0261322	0.90059	1.04057	1.51732	1.45242	0.603449	0.0155005	0.619765
ENSMUSG00000028919	Arhgef19	2.01121	2.02227	3.39646	3.29756	0.730582	0.00042996	0.0266481	1.99091	2.01937	2.13346	2.63238	0.24895	0.270558	1
ENSMUSG00000047686	Zcchc5	4.93743	5.04451	2.73714	3.18953	-0.754447	0.000431185	0.0266481	4.88758	5.0373	3.7781	3.7177	-0.405492	0.0551644	1
ENSMUSG00000020682	Mmp28	2.90338	2.30502	4.5036	4.30134	0.762881	0.000431224	0.0266481	2.87407	2.30172	3.13367	3.27539	0.313185	0.159207	1
ENSMUSG00000077756	Snord90	0	0	3.74858	1.96371	5.81209	0.00044133	0.0272297	0	0	0.457848	0.885038	3.78729	0.268427	1
ENSMUSG00000021573	Tppp	0.560004	0.345483	0.135195	0.177056	-1.49686	0.00044278	0.0272762	0.554351	0.344989	0.429326	0.367073	-0.136606	0.714262	1
ENSMUSG00000034394	Lif	0.64671	0.367952	1.01228	1.05643	1.06219	0.000445025	0.0273715	0.640182	0.367426	0.614327	0.425715	0.0737369	0.893069	1
ENSMUSG00000032193	Ldlr	13.4294	11.6019	7.92872	7.2633	-0.719058	0.000448768	0.0275584	13.2938	11.5853	9.76464	10.333	-0.307032	0.134922	1
ENSMUSG00000028034	Fubp1	39.1041	30.508	20.655	20.8812	-0.744553	0.000451483	0.0276817	38.7093	30.4643	24.9897	24.2997	-0.488563	0.0225003	0.780124
ENSMUSG00000089889	0610040B10Rik	2.96557	3.19092	5.77567	5.96624	0.922833	0.000456468	0.0279437	2.93563	3.18635	3.92348	3.79213	0.32644	0.251978	1
ENSMUSG00000039943	Plcb4	2.80242	1.82708	1.24214	1.27638	-0.87311	0.000465102	0.0284278	2.77413	1.82446	1.70387	1.95701	-0.324055	0.193975	1
ENSMUSG00000029370	Rassf6	0.226388	0.242609	0.611822	0.721138	1.48034	0.000465909	0.0284328	0.224103	0.242261	0.18107	0.275012	-0.0366048	1	1
ENSMUSG00000064992	Gm22421	17.6727	4.11343	28.0947	57.0588	2.00625	0.000466949	0.0284519	17.4943	4.10754	31.3582	24.7978	1.43136	0.00546195	0.312914
ENSMUSG00000052769	Gm9889	0.384806	0.761311	1.57084	1.20005	1.21415	0.000473595	0.0288121	0.380921	0.760222	0.639533	0.988995	0.457448	0.245786	1
ENSMUSG00000020092	Pald1	12.5374	10.9843	7.5283	6.75344	-0.718292	0.000474884	0.0288457	12.4108	10.9686	11.2826	11.2367	-0.053248	0.794828	1
ENSMUSG00000021838	Samd4	7.61269	5.35814	3.57527	3.89802	-0.793937	0.000480752	0.0291569	7.53584	5.35048	5.6582	5.72573	-0.177164	0.430538	1
ENSMUSG00000025854	Fam20c	5.48707	7.02673	3.55263	3.88468	-0.753385	0.000486298	0.0294477	5.43168	7.01667	3.6982	4.27471	-0.644634	0.00387883	0.242322
ENSMUSG00000078190	Dnm3os	1.85256	1.04522	0.786144	0.677922	-0.979062	0.000495098	0.0299343	1.83386	1.04373	0.921356	0.767681	-0.764295	0.00679601	0.362753
ENSMUSG00000037331	Larp1	24.0783	16.6275	11.454	12.0014	-0.794599	0.000499099	0.0301297	23.8352	16.6037	14.5226	14.1236	-0.496678	0.0298869	0.907002
ENSMUSG00000045903	Npas4	0.101127	0.122266	0	0.0165195	-3.62054	0.000511029	0.0308025	0.100106	0.122091	0	0.029781	-2.76131	0.00243783	0.169949
ENSMUSG00000032280	Tle3	7.65466	6.13808	3.89857	4.37955	-0.735707	0.000519718	0.0312781	7.57738	6.1293	3.97529	4.17534	-0.748666	0.000423422	0.0437711
ENSMUSG00000028268	Gbp3	1.60461	1.50092	2.58694	2.71214	0.772984	0.000532833	0.0320182	1.58841	1.49878	2.02052	1.73588	0.284944	0.237162	1
ENSMUSG00000059195	Gm12715	54.9877	65.7622	35.982	37.6888	-0.713217	0.000541647	0.032498	54.4326	65.6681	51.7145	54.5138	-0.177385	0.397705	1
ENSMUSG00000065239	Gm22971	1.14786	1.89246	4.7725	9.56288	2.10316	0.000549244	0.0329034	1.13627	1.88976	2.62308	1.01411	0.186413	1	1
ENSMUSG00000022449	Adamts20	0.892038	0.64102	0.368329	0.440169	-0.914986	0.000556993	0.0332399	0.883033	0.640103	0.601704	0.673957	-0.244725	0.334682	1
ENSMUSG00000030616	Sytl2	8.34175	5.60984	3.97303	3.96899	-0.810371	0.000557185	0.0332399	8.25754	5.60181	5.02523	4.89529	-0.480108	0.0406761	1
ENSMUSG00000044734	Serpinb1a	0.827177	1.68395	2.57192	2.7847	1.06718	0.000557405	0.0332399	0.818827	1.68154	2.9258	2.74841	1.1581	0.000235926	0.0280952
ENSMUSG00000039936	Pik3cd	0.27429	0.166974	0.438627	0.454958	1.05463	0.000562103	0.033469	0.271521	0.166735	0.295725	0.267183	0.395905	0.252702	1
ENSMUSG00000011256	Adam19	2.0922	1.70588	3.26444	3.04237	0.736389	0.000565184	0.0336014	2.07108	1.70344	1.87071	2.17777	0.105284	0.651387	1
ENSMUSG00000024883	Rin1	2.80379	2.634	1.41869	1.76291	-0.774823	0.000569057	0.0337804	2.77549	2.63024	1.25727	1.05159	-1.2257	1.34548e-07	4.50766e-05
ENSMUSG00000015312	Gadd45b	31.3906	41.5466	23.2711	19.4699	-0.771851	0.000577503	0.03423	31.0737	41.4872	31.7264	31.2428	-0.206326	0.350349	1
ENSMUSG00000024661	Fth1	250.75	295.951	440.036	451.626	0.705483	0.000585173	0.0345749	248.218	295.528	286.404	295.79	0.0983323	0.636969	1
ENSMUSG00000065817	Gm24698	17.9386	13.5201	28.7682	31.8152	0.963999	0.000586201	0.0345749	17.7575	13.5008	25.7672	18.4898	0.517951	0.103086	1
ENSMUSG00000065036	Gm22362	26.0987	36.3353	49.9498	70.6494	0.931165	0.000586639	0.0345749	25.8352	36.2833	49.9846	45.3832	0.601518	0.0187527	0.695093
ENSMUSG00000071176	Arhgef10	7.92563	5.76638	4.0328	4.05674	-0.757645	0.000586853	0.0345749	7.84562	5.75813	6.38207	6.08398	-0.124623	0.571898	1
ENSMUSG00000048562	Sp8	0.763017	0.535655	0.276308	0.325677	-1.09033	0.000587894	0.0345842	0.755314	0.534889	0.49497	0.413163	-0.486409	0.114063	1
ENSMUSG00000060376	Bckdha	18.1783	20.9072	31.0894	32.2972	0.695964	0.000594539	0.0349227	17.9948	20.8773	29.0645	29.3056	0.585031	0.00459335	0.276016
ENSMUSG00000015944	Gatsl2	2.13063	1.17894	3.08231	3.27546	0.949989	0.000599959	0.0351883	2.10912	1.17725	2.50782	2.79776	0.698886	0.0136005	0.567468
ENSMUSG00000044447	Dock5	3.90604	2.47347	1.77775	1.75928	-0.847348	0.000604202	0.0353711	3.86661	2.46993	1.79256	1.80356	-0.813937	0.00105294	0.0900725
ENSMUSG00000055932	Fto	16.7841	14.7805	9.59835	9.9074	-0.694203	0.000604882	0.0353711	16.6146	14.7593	14.0116	14.5496	-0.135312	0.508841	1
ENSMUSG00000019947	Arid5b	15.1996	8.81641	6.6517	6.2866	-0.88991	0.00060701	0.0354427	15.0462	8.8038	11.681	12.1584	0.00143541	1	1
ENSMUSG00000027832	Ptx3	13.6066	12.3382	7.13136	8.61686	-0.720411	0.00061155	0.0356547	13.4693	12.3205	6.28445	6.83596	-0.973561	3.30978e-06	0.000712495
ENSMUSG00000064634	Gm22620	95.5853	89.1866	145.431	154.233	0.698762	0.000629823	0.0366654	94.6203	89.059	177.797	77.8096	0.476622	0.157404	1
ENSMUSG00000038459	Abhd17c	10.5165	11.9409	7.2241	6.543	-0.706543	0.000631817	0.0367269	10.4103	11.9238	6.68723	7.17028	-0.6899	0.00104017	0.0891749
ENSMUSG00000046096	BC030336	9.50737	8.66521	5.74712	5.50177	-0.690878	0.000638665	0.03707	9.41139	8.65281	6.45282	6.01548	-0.534214	0.0093721	0.446703
ENSMUSG00000050821	Fam131a	3.83174	4.15568	7.08231	6.06945	0.718212	0.000643432	0.0372915	3.79306	4.14974	5.89286	6.99513	0.696158	0.00129552	0.104224
ENSMUSG00000022528	Hes1	3.88376	6.36489	8.74867	10.4539	0.894729	0.000650363	0.0376375	3.84455	6.35578	3.0467	3.53363	-0.640607	0.0252981	0.841292
ENSMUSG00000026675	Hsd17b7	14.9994	12.492	8.63759	8.26378	-0.700778	0.000653931	0.0377882	14.8479	12.4741	11.3487	10.8414	-0.299381	0.148605	1
ENSMUSG00000028559	Osbpl9	13.534	13.8249	22.4364	21.3276	0.677667	0.000656987	0.0379088	13.3974	13.8051	19.4551	18.8497	0.493631	0.0140743	0.579219
ENSMUSG00000003721	Insig2	17.3778	15.925	10.7535	9.96868	-0.683532	0.000666136	0.0383802	17.2023	15.9022	16.0558	19.3496	0.0974399	0.643224	1
ENSMUSG00000034343	Ube2f	5.35829	6.91369	3.47737	3.85893	-0.745487	0.000669851	0.0385376	5.3042	6.9038	3.90768	3.43724	-0.73555	0.00110859	0.0934054
ENSMUSG00000075015	Gm10801	517.914	167.724	144.779	129.389	-1.32166	0.0006752	0.0387884	512.685	167.484	156.327	136.685	-1.21432	0.00175783	0.133728
ENSMUSG00000005102	Eif2ak4	6.244	4.37727	2.93257	3.23824	-0.781317	0.000688343	0.0394375	6.18097	4.37101	3.29149	3.34528	-0.666482	0.00374412	0.236217
ENSMUSG00000064542	Gm22980	58.2912	22.6437	90.968	104.874	1.30323	0.000688514	0.0394375	57.7028	22.6113	66.4211	58.5536	0.665375	0.0966829	1
ENSMUSG00000053965	Pde5a	3.68848	2.37829	5.57416	5.10472	0.821003	0.000708138	0.0405024	3.65125	2.37489	3.37157	3.14982	0.118652	0.641259	1
ENSMUSG00000064938	Mir3068	4.89753	5.11386	11.8782	12.0005	1.24156	0.000719137	0.0410486	4.84809	5.10654	10.0726	7.93256	0.841902	0.0300937	0.911161
ENSMUSG00000053091	Lins	2.31722	2.26887	1.39678	1.40832	-0.708345	0.000720441	0.0410486	2.29383	2.26562	1.42441	1.07277	-0.868633	0.000211563	0.0257417
ENSMUSG00000034614	Pik3ip1	7.38872	7.31816	4.82092	4.3397	-0.681831	0.000720831	0.0410486	7.31413	7.30769	6.69064	8.45921	0.0513927	0.814952	1
ENSMUSG00000020034	Tcp11l2	2.83856	2.62795	4.85698	4.19105	0.730829	0.000730908	0.041562	2.80991	2.62419	5.47209	5.69078	1.04052	1.27868e-06	0.000324485
ENSMUSG00000003949	Hlf	0.0321416	0.0169573	0.0748366	0.11341	1.97523	0.000747724	0.0424566	0.0318172	0.0169331	0.417196	0.380512	4.07614	1.19903e-21	2.93604e-18
ENSMUSG00000090066	1110002E22Rik	0.198449	0.0618009	0.0275034	0.0324175	-2.05545	0.000753736	0.0426793	0.196446	0.0617125	0.0554273	0.0876626	-0.796801	0.147284	1
ENSMUSG00000087400	Gm15270	0.126081	0.133035	0	0	-5.64173	0.000754666	0.0426793	0.124808	0.132845	0.115248	0.0445557	-0.688379	0.391297	1
ENSMUSG00000021508	Cxcl14	50.1297	66.0188	93.1433	99.0682	0.725855	0.000754913	0.0426793	49.6236	65.9243	51.6922	54.4841	-0.122785	0.575364	1
ENSMUSG00000044768	D1Ertd622e	3.46923	4.33124	2.43339	2.23224	-0.74423	0.000757769	0.042779	3.43421	4.32505	2.43283	2.69064	-0.602292	0.00814168	0.407907
ENSMUSG00000030074	Gxylt2	12.274	11.7053	18.5284	19.6178	0.669971	0.000768835	0.0433413	12.1501	11.6885	21.1131	22.6167	0.875598	1.63844e-05	0.00295818
ENSMUSG00000064802	Gm24036	1.0664	3.51632	0.295587	0	-3.67027	0.000773465	0.0435396	1.05563	3.51129	0.324924	0.314046	-2.80537	0.00340624	0.218775
ENSMUSG00000021009	Ptpn21	7.27499	4.95019	3.4374	3.63603	-0.786597	0.000776219	0.043632	7.20155	4.94311	5.15259	5.80584	-0.145503	0.536701	1
ENSMUSG00000064373	Sepp1	26.2571	31.0201	45.7999	46.3691	0.685571	0.000779414	0.0437488	25.992	30.9757	40.9545	44.6793	0.587339	0.00495523	0.291066
ENSMUSG00000020990	Cdkl1	0.754756	0.865641	0.218301	0.385959	-1.4522	0.000787551	0.0441423	0.747137	0.864403	0.389948	0.84076	-0.392499	0.335091	1
ENSMUSG00000035914	Cd276	7.45893	6.97763	4.66899	4.36218	-0.675575	0.000796545	0.0445826	7.38363	6.96764	5.1983	4.93324	-0.501787	0.0143713	0.586515
ENSMUSG00000029755	Dlx5	3.72488	4.73382	2.00042	2.62405	-0.885786	0.000798724	0.0446408	3.68728	4.72705	1.91522	2.1939	-1.04124	8.81409e-05	0.0127899
ENSMUSG00000059013	Sh2d3c	1.00369	1.04512	1.60773	1.85357	0.751846	0.000802213	0.0447281	0.993556	1.04362	1.50655	1.7828	0.688887	0.00310131	0.203869
ENSMUSG00000096415	Gm24722	1.03957	1.37114	5.61895	5.60399	2.13275	0.000802569	0.0447281	1.02908	1.36918	3.801	2.29609	1.26685	0.0824327	1
ENSMUSG00000022468	Endou	0.101768	0.120804	0.355425	0.359083	1.64158	0.000805828	0.0448459	0.100741	0.120632	0.297677	0.0359639	0.558161	0.517929	1
ENSMUSG00000025034	Trim8	16.4403	17.1195	10.8571	10.251	-0.668854	0.000807149	0.0448558	16.2743	17.095	10.6694	11.7314	-0.575125	0.00484872	0.287259
ENSMUSG00000053646	Plxnb1	2.73879	1.80209	1.32122	1.22402	-0.829265	0.000815416	0.0452043	2.71114	1.79951	1.72926	2.17933	-0.202032	0.425303	1
ENSMUSG00000026479	Lamc2	0.31086	0.537253	0.178272	0.189112	-1.23679	0.000816675	0.0452043	0.307721	0.536485	0.323344	0.35987	-0.335562	0.354725	1
ENSMUSG00000087151	Gm14022	0.479801	0.685572	0.132993	0	-2.92216	0.000816882	0.0452043	0.474958	0.684591	0.292384	0	-1.98873	0.012775	0.547009
ENSMUSG00000052949	Rnf157	4.3809	3.50793	6.18237	6.63938	0.702287	0.000820977	0.0453243	4.33668	3.50291	5.24797	5.78847	0.495069	0.0204623	0.73014
ENSMUSG00000064767	Snord35b	19.22	6.76006	32.4974	30.1407	1.34038	0.000821364	0.0453243	19.0259	6.75038	15.2261	18.1124	0.434716	0.377294	1
ENSMUSG00000029093	Sorcs2	1.41951	1.28822	2.21455	2.14236	0.688894	0.000822885	0.0453439	1.40518	1.28638	1.83724	2.02544	0.523355	0.0138132	0.57208
ENSMUSG00000090305	Gm5459	0.474976	0.805462	0.169271	0.0665051	-2.38321	0.000824035	0.0453439	0.470181	0.80431	0.496189	0.359683	-0.626036	0.309551	1
ENSMUSG00000080478	Snord23	20.9165	14.4668	31.3925	37.5015	0.984208	0.000834464	0.0458534	20.7054	14.4461	32.6428	15.3243	0.461974	0.246871	1
ENSMUSG00000044026	Slc35g1	6.11661	5.43772	3.75195	3.34788	-0.699069	0.00083776	0.04597	6.05487	5.42994	3.31108	3.24233	-0.807363	0.000139277	0.018435
ENSMUSG00000041272	Tox	0.46069	0.507869	0.829068	0.835675	0.774327	0.000845021	0.0463036	0.45604	0.507142	0.584523	0.589252	0.278792	0.269723	1
ENSMUSG00000024190	Dusp1	2.84732	3.43608	5.10152	5.14991	0.70096	0.0008536	0.0466443	2.81858	3.43116	5.78225	6.91127	1.01763	5.49571e-06	0.00108199
ENSMUSG00000005950	P2rx5	1.37199	2.18299	0.941673	0.832444	-1.01562	0.00085362	0.0466443	1.35814	2.17987	1.33373	1.32756	-0.427889	0.159894	1
ENSMUSG00000073985	Gm10602	1.90931	1.6189	0.37802	0.802012	-1.58518	0.000856597	0.0467418	1.89003	1.61658	1.0804	1.04423	-0.702902	0.109904	1
ENSMUSG00000030231	Plekha5	5.56156	4.0238	8.41427	7.66318	0.74996	0.000864199	0.047091	5.50541	4.01805	11.194	12.7847	1.33544	5.67226e-09	2.57202e-06
ENSMUSG00000075014	Gm10800	2921.58	1001.58	876.59	770.623	-1.25189	0.000870906	0.0473906	2892.09	1000.15	862.403	829.294	-1.20204	0.00129173	0.104133
ENSMUSG00000039741	Bahcc1	2.00484	1.28486	0.872035	0.94219	-0.853275	0.000873093	0.0474437	1.9846	1.28302	0.765927	0.69941	-1.15136	1.19753e-05	0.00222361
ENSMUSG00000078771	Evi2a	1.65309	2.77183	4.06539	4.11954	0.872632	0.000875057	0.0474845	1.6364	2.76786	3.35969	3.09184	0.53722	0.0506464	1
ENSMUSG00000040746	Rnf167	12.923	14.3527	21.6555	21.6522	0.665857	0.000902263	0.0488932	12.7925	14.3322	19.1157	20.4043	0.541865	0.0083803	0.416665
ENSMUSG00000019997	Ctgf	2.9486	3.39046	1.58745	2.07487	-0.79997	0.000905249	0.048903	2.91883	3.38561	0.777477	1.33591	-1.57585	3.61021e-08	1.36004e-05
ENSMUSG00000040447	Spns2	2.99019	2.99709	1.92097	1.78808	-0.689537	0.000905817	0.048903	2.96	2.9928	2.86155	3.70991	0.142786	0.52284	1
ENSMUSG00000065870	Rnu3a	908.716	1293.06	1794.14	1915.68	0.752235	0.000907094	0.048903	899.542	1291.21	2284.55	1701.87	0.863289	0.000481073	0.0484524
ENSMUSG00000064717	Gm24208	0	0.271159	2.73529	2.41801	3.67253	0.000907436	0.048903	0	0.270771	1.12753	0.363262	1.93622	0.398314	1
ENSMUSG00000001131	Timp1	60.0196	108.157	157.914	151.48	0.87804	0.000917689	0.0493876	59.4137	108.003	86.3589	91.8193	0.0885368	0.740051	1
ENSMUSG00000089774	Slc5a3	15.4185	8.96235	6.21773	6.84722	-0.896001	0.000924058	0.0496621	15.2628	8.94952	8.1569	6.96765	-0.674738	0.0132379	0.558572
ENSMUSG00000030161	Gabarapl1	38.202	53.7705	80.7049	73.4441	0.743923	0.00093222	0.0500321	37.8163	53.6935	69.4675	74.3286	0.650854	0.00419396	0.256342
ENSMUSG00000015133	Lrrk1	4.51092	2.97883	2.2195	2.10113	-0.79013	0.000934135	0.0500663	4.46538	2.97456	2.71577	2.62485	-0.475317	0.0464956	1
ENSMUSG00000074868	Gm6478	1.70557	0.97807	0.493308	0.290725	-1.67845	0.000943935	0.0505224	1.68835	0.976671	0.677836	0.851686	-0.743276	0.081048	1
ENSMUSG00000047419	Cmya5	2.24355	1.12042	0.863139	0.784689	-1.02331	0.000946289	0.0505638	2.2209	1.11881	1.58701	1.61613	-0.0549447	0.850381	1
ENSMUSG00000029650	Slc46a3	0.649207	0.597138	1.03708	1.33959	0.929868	0.000947289	0.0505638	0.642653	0.596284	1.10877	0.860339	0.671268	0.0225607	0.781527
ENSMUSG00000070047	Fat1	49.9011	26.2467	20.2487	20.1237	-0.91521	0.000949212	0.0505975	49.3973	26.2092	21.6409	21.3264	-0.815057	0.00332142	0.214599
ENSMUSG00000023755	Rhebl1	4.49258	6.2251	9.08765	8.97974	0.74581	0.000957148	0.0509512	4.44723	6.2162	8.51307	7.87129	0.61236	0.00890463	0.432672
ENSMUSG00000095280	Gm21738	130.519	47.7473	42.015	35.6814	-1.19592	0.000985277	0.0523774	129.202	47.679	40.2906	38.7975	-1.15938	0.00125399	0.101719
ENSMUSG00000064517	Gm22454	1.55935	1.71393	7.78008	5.09454	1.94641	0.000990804	0.0525999	1.54361	1.71148	4.27612	5.51062	1.54581	0.0146112	0.594447
ENSMUSG00000053907	Mat2a	44.9845	41.4573	27.9322	26.8562	-0.657499	0.000995629	0.0527845	44.5304	41.398	23.2085	25.0961	-0.83068	4.79485e-05	0.00754447
ENSMUSG00000083879	Gm14038	1.32233	1.75939	2.58499	2.86495	0.803558	0.00100623	0.0532745	1.30898	1.75688	2.33261	2.62344	0.676885	0.00773085	0.398012
ENSMUSG00000006344	Ggt5	1.16205	1.48865	2.46574	2.09463	0.773486	0.00101034	0.0534201	1.15032	1.48652	1.90465	1.46326	0.342411	0.176231	1
ENSMUSG00000056271	Lman1l	0.131811	0.217316	0.739852	0.387575	1.63678	0.00102579	0.0541639	0.130481	0.217005	0.210851	0.262018	0.380035	0.616866	1
ENSMUSG00000026489	Adck3	0.762558	0.687493	1.39663	1.11637	0.801642	0.001059	0.0557856	0.754859	0.68651	1.45584	1.64588	1.11008	3.26759e-06	0.000707298
ENSMUSG00000034111	Tmed8	7.63511	4.91866	3.58327	3.65886	-0.79119	0.00105936	0.0557856	7.55803	4.91163	4.17061	3.9699	-0.6129	0.0114176	0.504316
ENSMUSG00000057457	Phex	1.75777	0.776668	4.88198	1.96403	1.44164	0.00108004	0.0567314	1.74002	0.775556	2.77966	4.84519	1.60898	2.16873e-05	0.00377638
ENSMUSG00000070576	Mn1	6.51493	5.01251	9.50795	9.23954	0.705692	0.00108021	0.0567314	6.44916	5.00534	15.73	13.561	1.35777	1.79709e-09	8.80103e-07
ENSMUSG00000060716	Plekhh1	0.206518	0.21564	0.071554	0.0927727	-1.36822	0.0010826	0.0567808	0.204433	0.215331	0.102252	0.129238	-0.856082	0.0279654	0.881461
ENSMUSG00000020392	Cdkn2aipnl	29.6362	37.0912	52.3741	54.858	0.683208	0.00108816	0.0569959	29.3371	37.0381	39.1132	35.441	0.166555	0.435358	1
ENSMUSG00000081957	Ak3l2-ps	4.59728	4.11954	2.83067	2.09817	-0.810617	0.00109244	0.0571219	4.55087	4.11365	3.23993	2.97643	-0.474939	0.0420898	1
ENSMUSG00000075272	Ttc30a2	0.155349	0.0341497	0.387542	0.304523	2.02709	0.00109348	0.0571219	0.153781	0.0341009	0.213002	0.137247	1.04187	0.192729	1
ENSMUSG00000039316	Rftn1	2.3817	2.41642	3.59216	4.05441	0.670933	0.00109745	0.0572532	2.35765	2.41296	5.16501	5.05172	1.0978	1.02323e-07	3.51661e-05
ENSMUSG00000040128	Pnrc1	40.2715	47.107	67.7173	70.9689	0.665937	0.00110742	0.0576962	39.865	47.0396	63.0608	67.8364	0.590454	0.00463212	0.276649
ENSMUSG00000093314	Mir5136	5.1424	6.29812	15.272	15.8406	1.40492	0.00112303	0.0584124	5.09049	6.28911	6.7151	8.43736	0.386003	0.489175	1
ENSMUSG00000096731	Gm24316	3.63849	4.799	8.64453	15.2836	1.4413	0.00112415	0.0584124	3.60176	4.79214	12.3532	7.80671	1.21787	0.00758816	0.393249
ENSMUSG00000038151	Prdm1	0.0370675	0.0488903	0.123294	0.130791	1.50941	0.00112954	0.0585931	0.0366933	0.0488204	0.0609888	0.0458476	0.279317	0.742937	1
ENSMUSG00000065126	Snord104	755.391	280.677	1009.28	1331.27	1.17828	0.00113061	0.0585931	747.765	280.275	769.317	593.296	0.409135	0.256341	1
ENSMUSG00000062661	Ncs1	13.748	11.7218	7.97729	8.0986	-0.662948	0.00113612	0.0588005	13.6093	11.705	9.4091	8.94974	-0.462633	0.0249027	0.832476
ENSMUSG00000062960	Kdr	0.560983	0.483788	0.80379	1.09121	0.861439	0.00114701	0.0592857	0.55532	0.483095	1.75924	1.44872	1.63332	5.26507e-11	3.49627e-08
ENSMUSG00000064945	Rny3	18167.9	8690.61	22492.9	32032.9	1.02163	0.00115017	0.059371	17984.5	8678.18	21001	13499.5	0.371858	0.24743	1
ENSMUSG00000079470	Utp14b	8.41885	5.57141	11.9488	11.8085	0.767811	0.00115179	0.0593761	8.33386	5.56344	17.1101	18.043	1.34244	1.71756e-08	7.0096e-06
ENSMUSG00000087963	Gm25394	324.322	339.129	473.085	588.705	0.677587	0.00116397	0.0598542	321.048	338.644	477.306	280.631	0.199802	0.436465	1
ENSMUSG00000038058	Nod1	2.89129	2.40199	4.11116	4.42862	0.694078	0.00116412	0.0598542	2.8621	2.39856	4.15308	4.53376	0.72779	0.000880817	0.0783479
ENSMUSG00000044864	Ankrd50	10.2878	7.12398	5.37877	5.03921	-0.739737	0.00116915	0.0600343	10.184	7.11379	9.33472	10.2168	0.177697	0.439529	1
ENSMUSG00000040264	Gbp5	0.109828	0.0845007	0.289204	0.304995	1.62504	0.0011868	0.0608606	0.10872	0.0843798	0.0836598	0.145546	0.279206	0.724404	1
ENSMUSG00000026574	Dpt	0.911534	2.04831	3.08809	3.27586	1.06599	0.00118971	0.0609305	0.902332	2.04538	3.302	2.237	0.878531	0.0180739	0.678161
ENSMUSG00000091199	Gm2619	0.67466	0.519076	1.68304	1.98375	1.62675	0.0012113	0.061955	0.667849	0.518333	1.1306	0.99341	0.858224	0.157239	1
ENSMUSG00000077791	Gm25563	1.50951	0.497744	4.39332	8.87706	2.73946	0.00122108	0.0623735	1.49427	0.497032	2.06972	3.33405	1.50897	0.250313	1
ENSMUSG00000039853	Trim14	0.174912	0.19994	0.436343	0.377158	1.10341	0.00122762	0.0626263	0.173146	0.199654	0.245154	0.319363	0.583093	0.131433	1
ENSMUSG00000021613	Hapln1	0.250938	0.151097	0.453624	0.395659	1.12957	0.0012405	0.063201	0.248404	0.150881	0.428835	0.462673	1.20297	0.000554459	0.0540377
ENSMUSG00000032121	Tmem218	12.9736	18.8299	28.3473	25.3783	0.750863	0.0012428	0.0632362	12.8427	18.803	23.3705	24.5544	0.592999	0.0121199	0.527606
ENSMUSG00000052632	Asap2	1.0346	0.706237	0.430162	0.48923	-0.907969	0.00124541	0.0632867	1.02416	0.705227	0.622178	0.625402	-0.456199	0.0921297	1
ENSMUSG00000054619	Mettl7a1	8.84601	11.9572	18.2436	16.0485	0.717109	0.00125388	0.0636345	8.75671	11.9401	17.6981	17.235	0.750723	0.000798376	0.0724064
ENSMUSG00000030423	Pop4	31.0863	41.9045	58.646	59.9079	0.697622	0.00125953	0.0638385	30.7725	41.8445	46.3993	48.6368	0.386187	0.0797873	1
ENSMUSG00000064451	Snora23	63.2263	65.1256	95.3875	109.185	0.670368	0.00126571	0.064069	62.588	65.0324	143.934	111.186	0.997805	9.3758e-06	0.00175758
ENSMUSG00000038967	Pdk2	3.1001	3.06666	4.80424	4.94137	0.660033	0.00126886	0.0641453	3.0688	3.06227	5.095	5.56073	0.797287	0.000156875	0.0202845
ENSMUSG00000030056	Isy1	25.2029	34.2803	50.6567	46.4841	0.7058	0.00127811	0.06453	24.9485	34.2312	36.403	35.1238	0.271493	0.219705	1
ENSMUSG00000093875	Gm24538	1.03957	1.37114	6.05117	4.58509	2.0688	0.00128724	0.0648503	1.02908	1.36918	4.27612	1.37765	1.15604	0.126336	1
ENSMUSG00000049313	Sorl1	0.0147096	0	0.0244635	0.0672804	2.80419	0.00128777	0.0648503	0.0145611	0	0.0224096	0.00433186	1.08115	0.544651	1
ENSMUSG00000028476	Reck	8.45689	6.44806	4.38316	4.7689	-0.701638	0.00129108	0.0649337	8.37151	6.43884	6.22657	6.72432	-0.191322	0.383455	1
ENSMUSG00000074517	Gm10710	0.971487	0.649825	0.369298	0.421679	-1.0151	0.00130417	0.0654273	0.96168	0.648895	0.456694	0.429143	-0.839918	0.00663524	0.357091
ENSMUSG00000044749	Abca6	0.24675	0.162726	0.487314	0.372845	1.1147	0.00130424	0.0654273	0.244259	0.162493	0.357119	0.354246	0.842201	0.0190278	0.699694
ENSMUSG00000065728	Gm26175	32.6345	31.5838	53.2171	53.5867	0.734949	0.00131408	0.0658367	32.305	31.5386	57.724	28.0829	0.425303	0.217126	1
ENSMUSG00000096391	Gm23686	5.74633	9.58539	12.6486	24.5163	1.23118	0.00131869	0.0659833	5.68832	9.57167	12.6681	6.27128	0.274082	0.467766	1
ENSMUSG00000039693	Msantd3	11.3782	12.7525	7.87681	7.41636	-0.658882	0.00132246	0.0660874	11.2633	12.7342	8.5305	8.31918	-0.511751	0.0143306	0.586515
ENSMUSG00000037826	Ppm1k	2.00426	1.26941	2.95374	2.78131	0.819667	0.0013262	0.06619	1.98402	1.2676	2.32181	2.19148	0.482705	0.0647041	1
ENSMUSG00000097924	A730020E08Rik	0.132128	0.136926	0.0313916	0	-2.85388	0.00133044	0.0663172	0.130794	0.136731	0.0862679	0.0667038	-0.798632	0.285327	1
ENSMUSG00000059708	Akap17b	2.64883	1.57001	1.27698	0.891939	-0.95	0.00136106	0.0676717	2.62209	1.56776	1.12149	1.34237	-0.758778	0.00696506	0.369762
ENSMUSG00000095086	Gm25327	1.03957	4.11343	6.4834	11.7174	1.64469	0.00136136	0.0676717	1.02908	4.10754	4.75125	1.83687	0.221047	0.739348	1
ENSMUSG00000093044	Snord8	205.73	204.011	307.262	331.94	0.641206	0.00136396	0.0676717	203.653	203.719	256.437	158.089	0.0246892	0.926443	1
ENSMUSG00000047115	Fam221a	1.85286	2.04101	3.13229	3.2529	0.707386	0.00136452	0.0676717	1.83416	2.03809	2.75453	2.91415	0.544524	0.0180286	0.678161
ENSMUSG00000027796	Smad9	3.16485	1.85675	1.37568	1.30926	-0.894686	0.00136663	0.0676905	3.1329	1.85409	0.901691	1.27094	-1.19101	0.000100117	0.0141605
ENSMUSG00000092680	Snord55	60.7482	40.9937	82.8213	99.6962	0.858645	0.00137132	0.0678371	60.1349	40.935	78.7733	56.79	0.43792	0.141243	1
ENSMUSG00000049409	Prokr1	1.37335	1.33612	0.633193	0.892928	-0.834823	0.0013792	0.0680938	1.35949	1.33421	1.14349	1.03313	-0.306745	0.202599	1
ENSMUSG00000064655	Gm25788	260.652	352.732	465.209	538.36	0.707749	0.00137999	0.0680938	258.021	352.227	449.395	292.437	0.27986	0.273984	1
ENSMUSG00000022871	Fetub	2.31622	3.28412	5.07997	4.59713	0.775244	0.0013889	0.0683856	2.29284	3.27942	4.23443	4.57867	0.647242	0.00920274	0.440875
ENSMUSG00000086331	Gm16310	0.517615	0.720637	0.191299	0.112739	-1.99265	0.00138939	0.0683856	0.512389	0.719606	0.525712	0.304867	-0.603046	0.278857	1
ENSMUSG00000040964	Arhgef10l	15.544	13.9532	9.47551	9.45326	-0.639465	0.00140092	0.0688664	15.3871	13.9332	16.4013	18.0324	0.232333	0.257357	1
ENSMUSG00000034390	Cmip	7.14743	5.33072	9.45503	10.938	0.711013	0.00141153	0.0693009	7.07527	5.32309	6.65094	7.65812	0.209498	0.355804	1
ENSMUSG00000006457	Actn3	2.01365	1.50501	0.972773	0.958618	-0.850352	0.00141511	0.0693899	1.99332	1.50286	1.38486	1.59264	-0.218726	0.394604	1
ENSMUSG00000097312	Gm26870	1.17053	0.33857	0.204917	0.221403	-1.78378	0.00142152	0.069448	1.15872	0.338085	0.337882	0.253999	-1.30307	0.0186834	0.694262
ENSMUSG00000086838	Gm16212	0.414889	0.383053	0	0	-5.53156	0.00142153	0.069448	0.4107	0.382505	0.530938	0.0733089	-0.390293	0.839246	1
ENSMUSG00000028634	Hivep3	0.51202	0.290142	0.173462	0.219324	-1.01832	0.00142161	0.069448	0.506852	0.289727	0.114407	0.0837701	-1.99096	1.87807e-08	7.58567e-06
ENSMUSG00000075983	Gm24121	1.57421	0	2.18172	8.2289	2.87217	0.00143308	0.0699209	1.55831	0	1.43895	3.70873	1.94	0.0788081	1
ENSMUSG00000038418	Egr1	6.53621	6.18365	3.09149	4.53601	-0.739398	0.00144131	0.0702351	6.47023	6.17481	0.892183	1.5696	-2.35793	8.16693e-18	1.45442e-14
ENSMUSG00000064563	Snora7a	184.318	272.384	358.618	407.153	0.742142	0.00144408	0.0702827	182.457	271.994	379.355	197.51	0.341979	0.260465	1
ENSMUSG00000061589	Dot1l	3.3758	2.16161	1.49273	1.68137	-0.7993	0.00144745	0.0703593	3.34172	2.15852	1.59608	1.51016	-0.820201	0.00113907	0.0946973
ENSMUSG00000027669	Gnb4	8.86435	8.55757	5.7101	5.54468	-0.630104	0.00146052	0.0709067	8.77486	8.54532	9.03658	9.26392	0.0795281	0.693101	1
ENSMUSG00000026768	Itga8	1.72755	1.12712	0.807736	0.807441	-0.813568	0.0014775	0.0716425	1.71011	1.1255	1.09583	0.90706	-0.494964	0.0606224	1
ENSMUSG00000097343	9030407P20Rik	0.794194	1.06621	0.459929	0.528206	-0.931536	0.00148226	0.0717844	0.786176	1.06468	0.51854	0.438532	-0.965879	0.00131373	0.105042
ENSMUSG00000000386	Mx1	0.0444064	0.0219637	0.110778	0.163214	2.08282	0.00149049	0.0720938	0.0439581	0.0219323	0.0507387	0.058848	0.802974	0.391337	1
ENSMUSG00000045414	1190002N15Rik	31.0454	29.8636	19.8494	19.5239	-0.629249	0.00150318	0.0726178	30.732	29.8209	19.344	17.7837	-0.705605	0.000510282	0.0504857
ENSMUSG00000040451	Sgms1	2.31873	2.18235	3.56781	3.43581	0.638635	0.00150504	0.0726181	2.29532	2.17922	2.1654	1.9195	-0.130927	0.528054	1
ENSMUSG00000034152	Exoc3	20.4255	21.5173	13.9058	13.1971	-0.629997	0.00152705	0.0735894	20.2193	21.4866	17.6815	17.302	-0.253784	0.208388	1
ENSMUSG00000023868	Pde10a	0	0.00280972	0.0247999	0.0250551	3.56868	0.00158643	0.0762779	0	0.0028057	0.0155779	0.00752816	2.49126	0.142493	1
ENSMUSG00000097558	Gm26902	0.186916	0.104303	0.418466	0.295941	1.36404	0.00158673	0.0762779	0.185029	0.104154	0.144571	0.127028	-0.0276895	1	1
ENSMUSG00000022419	Deptor	1.76399	0.922623	0.586736	0.745227	-1.00615	0.00159733	0.0766933	1.74618	0.921303	0.973014	0.752351	-0.621259	0.0495256	1
ENSMUSG00000054321	Taf4b	1.6527	1.50748	0.954872	0.967705	-0.713115	0.00160304	0.0768732	1.63602	1.50533	0.961355	1.13776	-0.577592	0.0131383	0.557083
ENSMUSG00000039763	Dnajc28	1.04635	0.738834	1.55562	1.50207	0.792579	0.00161261	0.0772126	1.03579	0.737777	1.32357	1.41932	0.643742	0.0130114	0.554103
ENSMUSG00000064719	Gm25930	11.4353	15.7681	29.3914	23.9443	0.945978	0.00161406	0.0772126	11.3198	15.7456	16.6294	19.2872	0.38012	0.257117	1
ENSMUSG00000062825	Actg1	13.2447	16.8201	9.15488	9.74425	-0.67145	0.00161984	0.0773949	13.111	16.796	14.4853	14.8109	-0.0312522	0.888997	1
ENSMUSG00000076431	Sox4	9.52765	6.85929	12.8828	13.6751	0.69879	0.00163436	0.0779933	9.43147	6.84948	19.7608	20.2364	1.29884	7.61225e-09	3.30914e-06
ENSMUSG00000031565	Fgfr1	26.593	20.9463	38.164	37.2435	0.665975	0.00164475	0.0783939	26.3246	20.9163	24.3703	26.1622	0.0975434	0.649418	1
ENSMUSG00000067818	Myl9	115.294	157.713	82.5446	86.4034	-0.692943	0.00164755	0.0784316	114.13	157.488	127.823	125.152	-0.10312	0.645426	1
ENSMUSG00000022377	Asap1	11.239	7.82984	5.6781	5.94971	-0.712436	0.00165435	0.0786597	11.1255	7.81864	5.70409	6.46565	-0.637188	0.00564939	0.319852
ENSMUSG00000088025	Rprl3	298.173	764.676	1015.25	1250.83	1.09151	0.00166876	0.0792487	295.163	763.582	998.028	755.758	0.72744	0.0393743	1
ENSMUSG00000020186	Csrp2	134.752	196.481	278.355	267.833	0.720919	0.00167396	0.0793995	133.391	196.2	265.514	252.396	0.651393	0.00530572	0.306597
ENSMUSG00000022629	Kif21a	1.16427	0.796034	1.91493	1.51031	0.819044	0.00168168	0.0796692	1.15251	0.794895	0.931203	1.16474	0.118084	0.694056	1
ENSMUSG00000029804	Herc3	1.78356	1.39007	0.898857	1.00649	-0.731175	0.00169296	0.0801068	1.76555	1.38808	1.54562	1.75309	0.0707593	0.776739	1
ENSMUSG00000034413	Neurl1b	0.71082	0.417319	0.281124	0.263384	-1.02333	0.00169952	0.0803204	0.703644	0.416721	0.40411	0.451848	-0.364969	0.232918	1
ENSMUSG00000085990	Gm16731	0	0.0395809	0.249543	0.470607	3.57557	0.00172373	0.0813263	0	0.0395243	0.493757	0.159075	3.46579	0.00392938	0.244081
ENSMUSG00000064572	Gm25801	0	0.692101	2.18172	4.11445	2.73904	0.00172496	0.0813263	0	0.691111	3.8372	0.927183	2.37733	0.0197516	0.714185
ENSMUSG00000019944	Rhobtb1	5.17673	3.35394	2.4058	2.57705	-0.771905	0.00174261	0.0820599	5.12447	3.34914	3.23502	3.62506	-0.300799	0.220187	1
ENSMUSG00000023980	Taf8	6.60371	7.16212	10.3706	10.9564	0.629681	0.00174584	0.0821131	6.53704	7.15187	8.70902	8.78648	0.352356	0.0862948	1
ENSMUSG00000065701	Rny1	8085.39	4926.87	9963.95	12966.8	0.817531	0.00177059	0.0831775	8003.77	4919.82	8722.82	6089.02	0.196861	0.467396	1
ENSMUSG00000073478	D730003I15Rik	10.514	17.4676	7.22968	7.82783	-0.906415	0.00177344	0.0831789	10.4078	17.4426	12.0132	11.6111	-0.249013	0.390181	1
ENSMUSG00000037876	Jmjd1c	10.3514	5.82927	4.49831	4.65266	-0.821249	0.00177487	0.0831789	10.2469	5.82093	5.70002	5.61248	-0.505254	0.0540998	1
ENSMUSG00000048007	Timm8a1	6.87259	9.55114	4.71398	5.06151	-0.756298	0.0017849	0.083549	6.80321	9.53747	5.07536	4.76823	-0.737778	0.00299337	0.198439
ENSMUSG00000081408	Gm15047	0.364882	0.320841	1.8205	0.83447	1.96172	0.00179102	0.0837357	0.361199	0.320382	0.889417	0.42982	0.9354	0.197953	1
ENSMUSG00000040289	Hey1	1.70455	1.50433	0.958843	0.761631	-0.881585	0.00180539	0.0843047	1.68735	1.50218	0.57283	0.730821	-1.27874	2.11226e-05	0.00371105
ENSMUSG00000049555	Tmie	1.06411	0.8577	2.06467	1.44855	0.88845	0.0018075	0.0843047	1.05337	0.856473	2.08946	2.15878	1.16622	6.49966e-06	0.00126692
ENSMUSG00000089093	Snord11	30.5358	16.6354	43.608	48.1465	0.997162	0.00181105	0.08437	30.2275	16.6116	31.5529	14.6618	0.00269016	1	1
ENSMUSG00000044313	Mab21l3	0.0958953	0.168642	0.398708	0.240195	1.22545	0.00181722	0.084526	0.0949273	0.168401	0.155833	0.338885	0.861758	0.0557005	1
ENSMUSG00000001687	Ubl3	17.1755	20.4479	30.2308	28.4261	0.639862	0.00181871	0.084526	17.0021	20.4187	22.682	24.1056	0.321442	0.122944	1
ENSMUSG00000094131	Gm22265	17.2478	9.47877	23.904	29.5838	1.03962	0.00183926	0.0853798	17.0737	9.46521	21.8971	11.8518	0.376558	0.363324	1
ENSMUSG00000041075	Fzd7	7.24346	5.7046	4.01211	4.19076	-0.657284	0.00184946	0.0857514	7.17034	5.69644	3.93657	4.01191	-0.693566	0.00116024	0.0959013
ENSMUSG00000024646	Cyb5	19.468	31.1906	44.0345	41.6314	0.756063	0.00185197	0.0857535	19.2715	31.146	34.6753	33.4732	0.432924	0.0782792	1
ENSMUSG00000048520	Fbxl13	0.0158782	0.0418851	0.132035	0.155626	2.12937	0.00185753	0.0857535	0.0157179	0.0418251	0.0725695	0.126252	1.62598	0.0288292	0.892607
ENSMUSG00000028698	Pik3r3	4.66712	3.67686	2.46677	2.73704	-0.678749	0.00185808	0.0857535	4.62001	3.6716	2.91474	2.8257	-0.527493	0.0157063	0.623463
ENSMUSG00000033697	Arhgap39	1.89691	1.79528	1.15594	1.19926	-0.647487	0.00185826	0.0857535	1.87776	1.79271	2.01188	1.9829	0.12314	0.559585	1
ENSMUSG00000037071	Scd1	32.5906	24.2837	46.2049	44.7111	0.677393	0.00186194	0.0858224	32.2616	24.249	31.855	35.7469	0.259136	0.242369	1
ENSMUSG00000045817	Zfp36l2	20.0055	17.4776	11.7007	12.5056	-0.630304	0.00186605	0.0859107	19.8036	17.4526	9.45024	9.65816	-0.962489	2.93836e-06	0.000648612
ENSMUSG00000097180	2700038G22Rik	1.27114	1.30079	0.619628	0.515533	-1.167	0.00187555	0.0862467	1.2583	1.29893	0.761258	1.35537	-0.270091	0.467133	1
ENSMUSG00000069633	Pex11g	1.09045	1.09812	1.8993	1.71871	0.725801	0.00189631	0.0870992	1.07944	1.09655	1.93964	1.84866	0.797933	0.000693021	0.0652689
ENSMUSG00000060594	Layn	6.13568	6.49866	9.40543	10.3266	0.640473	0.00191198	0.0877158	6.07374	6.48937	6.88316	6.59796	0.0997797	0.637947	1
ENSMUSG00000062175	Tgif2	1.89798	1.8591	1.21851	1.06691	-0.712473	0.00191615	0.0878043	1.87882	1.85644	1.55631	1.61517	-0.235244	0.305876	1
ENSMUSG00000047747	Rnf150	2.19751	1.64444	1.26872	1.04902	-0.722762	0.00192483	0.0880535	2.17533	1.64208	0.744156	0.865102	-1.24121	2.39569e-07	7.50887e-05
ENSMUSG00000037432	Fer1l5	0.248545	0.26928	0.103339	0.130503	-1.15848	0.00192608	0.0880535	0.246036	0.268895	0.154165	0.164688	-0.695265	0.0457577	1
ENSMUSG00000075760	Gm25414	5.19785	0.342786	7.78008	10.1891	1.89034	0.00193334	0.0882826	5.14538	0.342295	4.27612	4.59218	0.872681	0.320601	1
ENSMUSG00000039899	Fgl2	0.247399	0.0767782	0.387246	0.399382	1.38522	0.00193881	0.0883366	0.244901	0.0766684	0.292655	0.231428	0.80108	0.129408	1
ENSMUSG00000061451	Tmem151a	2.20344	2.24301	1.34366	1.46191	-0.665998	0.00194082	0.0883366	2.18119	2.2398	1.91083	2.02655	-0.167631	0.435492	1
ENSMUSG00000033763	Mtss1l	9.62147	7.63473	4.85233	5.90282	-0.681333	0.00194129	0.0883366	9.52434	7.62381	6.46536	7.87545	-0.256363	0.244974	1
ENSMUSG00000065132	Gm24456	2.07914	1.71393	6.91563	6.11345	1.7824	0.0019648	0.0893026	2.05815	1.71148	2.85075	3.21453	0.695278	0.319475	1
ENSMUSG00000035397	Klf16	10.1039	13.2858	7.64744	6.99279	-0.677835	0.00200352	0.0909035	10.0019	13.2668	8.29335	7.94282	-0.521687	0.0189935	0.699694
ENSMUSG00000036120	Rfxank	3.26046	3.7455	5.22255	5.75807	0.64395	0.00200484	0.0909035	3.22754	3.74014	4.9031	5.19028	0.531117	0.0126941	0.544139
ENSMUSG00000028883	Sema3a	31.9213	22.9779	17.3362	16.7887	-0.685306	0.00200834	0.0909035	31.5991	22.945	22.8037	21.7371	-0.291748	0.191342	1
ENSMUSG00000032492	Pth1r	50.2324	64.5029	38.0965	34.4266	-0.662156	0.0020093	0.0909035	49.7253	64.4106	62.745	71.4286	0.232835	0.287272	1
ENSMUSG00000011267	Zfp296	1.19071	1.35633	0.450059	0.742662	-1.12084	0.00201719	0.091155	1.17869	1.35439	1.02244	0.605674	-0.648967	0.0644676	1
ENSMUSG00000084453	Gm24596	7.79677	9.25522	17.2891	18.3403	1.03796	0.00202152	0.0912457	7.71806	9.24197	16.1542	10.1028	0.606949	0.108722	1
ENSMUSG00000086213	A330040F15Rik	0.698696	0.559511	0.1245	0.19566	-1.93898	0.00202413	0.0912583	0.691643	0.55871	0.228094	0.617282	-0.529044	0.328201	1
ENSMUSG00000035356	Nfkbiz	1.36711	1.49129	2.26649	2.20795	0.643463	0.00202764	0.0913112	1.35331	1.48916	2.4207	2.52197	0.794795	0.000199896	0.0249418
ENSMUSG00000019256	Ahr	10.2815	8.33373	5.99511	5.92514	-0.641721	0.00203164	0.0913866	10.1777	8.32181	4.75634	5.43582	-0.858711	6.5797e-05	0.0100306
ENSMUSG00000095112	Gm23712	0.519785	3.77064	6.05117	9.17017	1.60998	0.00203642	0.0914798	0.514538	3.76525	0	0.918436	-2.2103	0.0656142	1
ENSMUSG00000030553	Pgpep1l	0.347616	0.343867	1.05989	0.908553	1.50085	0.00203838	0.0914798	0.344107	0.343375	0.794373	0.460667	0.852262	0.151294	1
ENSMUSG00000077563	Snora68	324.226	623.57	842.31	870.68	0.851877	0.00205729	0.0922225	320.953	622.677	802.712	449.702	0.406952	0.212213	1
ENSMUSG00000062081	Gm6055	31.4165	39.9445	53.999	58.1799	0.650322	0.00206269	0.0923589	31.0993	39.8874	49.0645	45.2367	0.407672	0.0587542	1
ENSMUSG00000038520	Tbc1d17	8.0458	9.48249	14.135	13.0632	0.632339	0.00209342	0.0935433	7.96458	9.46892	13.0118	12.6906	0.558324	0.00738637	0.385486
ENSMUSG00000066278	Vps37b	9.66617	9.89514	16.1489	14.0604	0.627096	0.00209392	0.0935433	9.56859	9.88098	14.4182	14.2654	0.559932	0.00583342	0.325566
ENSMUSG00000028226	Mmp16	6.25795	4.77891	3.4164	3.52903	-0.665756	0.00209887	0.0935571	6.19478	4.77208	4.31093	4.89575	-0.250013	0.257786	1
ENSMUSG00000056214	Pard6g	10.3	9.60455	6.56599	6.4149	-0.615578	0.00209911	0.0935571	10.196	9.59081	9.44711	9.95245	-0.0278028	0.894221	1
ENSMUSG00000031904	Slc7a6	28.5854	28.0915	18.7082	18.4652	-0.608355	0.00210139	0.0935571	28.2968	28.0513	21.269	23.0693	-0.345734	0.0874406	1
ENSMUSG00000025610	Map3k7cl	0.702514	0.926583	0.250361	0.426246	-1.30766	0.00211491	0.0939939	0.695422	0.925257	0.917363	1.15265	0.328696	0.313804	1
ENSMUSG00000091119	Ccdc152	0.83798	0.78289	1.74205	1.98487	1.19682	0.002116	0.0939939	0.829521	0.78177	1.02131	1.1105	0.408017	0.382619	1
ENSMUSG00000088990	Gm22767	238.531	333.886	433.576	491.288	0.689922	0.00212198	0.0941531	236.123	333.408	490.427	251.103	0.379409	0.203949	1
ENSMUSG00000026014	Raph1	2.29065	2.16295	1.37087	1.36068	-0.701888	0.0021321	0.0944948	2.26753	2.15986	1.57038	1.68645	-0.440334	0.0576164	1
ENSMUSG00000061436	Hipk2	2.23625	1.63861	1.27333	1.06475	-0.722349	0.00213516	0.0945238	2.21367	1.63627	1.08808	1.11802	-0.79858	0.000627419	0.0599552
ENSMUSG00000041617	Ccdc74a	5.3416	5.2489	3.4685	3.31647	-0.640881	0.00213844	0.0945621	5.28767	5.24139	4.22125	4.13633	-0.332905	0.114054	1
ENSMUSG00000032902	Slc16a1	30.5459	28.9713	20.5711	18.1636	-0.619284	0.00216255	0.0955202	30.2375	28.9298	18.4206	19.026	-0.659801	0.00107624	0.0914661
ENSMUSG00000045193	Cirbp	13.4446	16.6806	24.0932	22.8519	0.638271	0.00216936	0.0957133	13.3088	16.6567	22.4593	22.2524	0.575516	0.00654392	0.354885
ENSMUSG00000026880	Stom	54.3639	58.2933	36.1914	37.5878	-0.610844	0.00217253	0.0957454	53.8151	58.2099	55.6713	54.1752	-0.0285058	0.889194	1
ENSMUSG00000067199	Frat1	0.286467	0.251891	1.27046	0.74873	1.90856	0.00220781	0.0971909	0.283575	0.251531	0.261854	0.506174	0.527186	0.815094	1
ENSMUSG00000037624	Kcnk2	1.09392	0.997958	1.53882	1.82271	0.685585	0.00221488	0.0973924	1.08288	0.99653	0.749949	0.893971	-0.33455	0.161652	1
ENSMUSG00000028214	Gem	8.53101	7.82447	12.0488	13.0953	0.621498	0.00224381	0.098554	8.44489	7.81327	13.5566	14.0071	0.762897	0.000213728	0.0259227
ENSMUSG00000037580	Gch1	0.218877	0.538009	0.860395	0.8191	1.07728	0.00225143	0.0986732	0.216667	0.537239	0.491082	0.334007	0.0688453	0.828815	1
ENSMUSG00000029406	Pitpnm2	1.27684	0.872121	0.641722	0.639485	-0.740108	0.00225156	0.0986732	1.26395	0.870873	0.910623	0.749975	-0.357583	0.151973	1
ENSMUSG00000070780	Rbm47	0.0566669	0.0224223	0.117803	0.094419	1.52932	0.00226087	0.0989706	0.0560948	0.0223902	0.129495	0.100128	1.63754	0.00114084	0.0946973
ENSMUSG00000055882	Abhd16b	0.0310582	0.0204821	0.180785	0.243527	2.92971	0.00226342	0.0989715	0.0307446	0.0204528	0.0567793	0.109757	1.64063	0.310686	1
ENSMUSG00000042225	Ammecr1	7.4261	5.30545	4.08303	3.7884	-0.690409	0.00227548	0.0993881	7.35113	5.29786	3.58876	3.63891	-0.804639	0.00043389	0.0446579
ENSMUSG00000065649	Snora74a	797.92	1507.45	1953.88	2184.18	0.843404	0.0023079	0.100544	789.865	1505.29	2638.26	1519.47	0.856797	0.00790584	0.402175
ENSMUSG00000091028	Gm10722	3.15084	1.34783	0.495691	1.00158	-1.55748	0.00231086	0.100544	3.11904	1.3459	1.3233	1.5047	-0.605756	0.165204	1
ENSMUSG00000045672	Col27a1	1.8027	1.42436	1.01468	1.02095	-0.661037	0.0023116	0.100544	1.7845	1.42233	2.25408	2.00208	0.411328	0.0602289	1
ENSMUSG00000038335	Tsr1	13.9377	11.5767	8.73292	7.60747	-0.640996	0.00231221	0.100544	13.797	11.5601	8.55704	8.49176	-0.571519	0.00626334	0.341295
ENSMUSG00000022656	Pvrl3	4.95358	4.71262	3.20579	3.15307	-0.60375	0.00231857	0.100709	4.90357	4.70588	4.15494	3.88542	-0.256978	0.202209	1
ENSMUSG00000000325	Arvcf	4.72638	4.45188	6.78002	7.27165	0.614845	0.00234509	0.101748	4.67867	4.44551	6.51486	6.55461	0.518975	0.010921	0.493736
ENSMUSG00000031748	Gnao1	5.16457	3.75652	6.8489	7.39438	0.677775	0.00235133	0.101906	5.11243	3.75115	6.79583	6.39684	0.576552	0.010358	0.477937
ENSMUSG00000032423	Syncrip	12.0734	8.67788	6.41835	6.58048	-0.67407	0.00235874	0.102114	11.9515	8.66546	7.21934	6.67255	-0.568884	0.0111305	0.498949
ENSMUSG00000042510	AA986860	0.170756	0.200194	0.410199	0.48349	1.23436	0.00236812	0.102407	0.169032	0.199908	0.329511	0.31848	0.786628	0.0793532	1
ENSMUSG00000002997	Prkar2b	21.656	18.2378	12.5242	13.372	-0.6228	0.00239413	0.103418	21.4373	18.2117	16.2173	14.5092	-0.367152	0.0785951	1
ENSMUSG00000051065	Mb21d2	0.232704	0.200682	0.491205	0.473703	1.16641	0.00241544	0.104223	0.230355	0.200395	0.21271	0.221403	0.0268121	1	1
ENSMUSG00000029627	Zkscan14	4.46616	5.74698	7.95304	8.19961	0.655208	0.00244365	0.105324	4.42108	5.73876	7.40811	8.02624	0.597743	0.00752923	0.391231
ENSMUSG00000065110	Snord61	63.7553	23.3584	89.6685	108.776	1.21251	0.00245794	0.105824	63.1117	23.325	50.3632	49.3725	0.231649	0.609153	1
ENSMUSG00000032737	Inppl1	23.1049	17.461	13.2699	12.517	-0.652631	0.00247195	0.10631	22.8717	17.436	16.9435	18.135	-0.199662	0.357423	1
ENSMUSG00000061751	Kalrn	2.35505	1.606	1.19358	1.23555	-0.702793	0.00248254	0.106649	2.33127	1.6037	1.79915	1.90092	-0.0862464	0.709434	1
ENSMUSG00000022032	Scara5	0.810506	0.545882	1.16153	1.14934	0.786823	0.00251453	0.107905	0.802324	0.545101	0.677815	0.66274	0.00972098	1	1
ENSMUSG00000028756	Pink1	14.1836	15.6502	22.7395	22.5764	0.602342	0.00252418	0.1082	14.0404	15.6278	19.6178	22.6272	0.509196	0.0139754	0.575959
ENSMUSG00000006800	Sulf2	8.71082	7.29204	11.6457	13.0486	0.626686	0.00253308	0.108407	8.62289	7.2816	10.9125	10.5908	0.436096	0.0351962	0.988058
ENSMUSG00000094400	Gm23140	2.59892	5.48457	7.78008	14.2647	1.33862	0.00253453	0.108407	2.57269	5.47673	9.5025	4.59218	0.720948	0.126502	1
ENSMUSG00000024012	Mtch1	62.1794	80.7168	113.177	110.393	0.645394	0.00254737	0.108837	61.5517	80.6014	90.0705	89.3936	0.335893	0.122149	1
ENSMUSG00000046027	Stard5	1.83657	2.46794	3.4321	3.4453	0.668948	0.00257976	0.110101	1.81803	2.4644	2.50914	2.25939	0.148562	0.520665	1
ENSMUSG00000031292	Cdkl5	1.54329	1.18564	0.648278	0.873266	-0.837621	0.00259096	0.110458	1.52771	1.18395	1.19255	1.34941	-0.0807766	0.769399	1
ENSMUSG00000040852	Plekhh2	5.6817	3.24877	2.31887	2.73319	-0.818905	0.00259789	0.110633	5.62434	3.24412	2.79143	3.20917	-0.559911	0.0377044	1
ENSMUSG00000035021	Baz1a	5.82411	3.90383	2.94892	3.00123	-0.70651	0.00262636	0.111724	5.76532	3.89824	2.55588	2.83182	-0.840165	0.000451774	0.0460939
ENSMUSG00000097781	9330136K24Rik	0.489753	0.190852	0.666415	0.894581	1.26708	0.00263776	0.112088	0.484809	0.190579	0.447673	0.39335	0.391904	0.494058	1
ENSMUSG00000077714	Snord17	787.634	1420.91	1833.8	2022.69	0.803722	0.00265382	0.112648	779.683	1418.88	2368.77	1500.77	0.815237	0.00689611	0.367596
ENSMUSG00000033730	Egr3	0.974137	0.462543	0.162009	0.305528	-1.57225	0.00267998	0.113635	0.964303	0.461881	0.106853	0.172126	-2.25962	0.000121235	0.0169034
ENSMUSG00000041308	Sntb2	23.5685	16.0201	12.3463	12.1921	-0.688775	0.0026983	0.114275	23.3306	15.9972	14.9402	13.7676	-0.452993	0.0506364	1
ENSMUSG00000096043	Gm24968	2.59892	2.05671	4.32227	11.7174	1.75721	0.0027009	0.114275	2.57269	2.05377	9.5025	3.21453	1.45552	0.0201106	0.720567
ENSMUSG00000075415	Fnbp1	1.96409	1.30938	0.886004	1.05689	-0.749194	0.00270493	0.114283	1.94426	1.30751	1.14213	1.22865	-0.451175	0.064199	1
ENSMUSG00000092203	1110038B12Rik	25.7678	24.4133	37.2227	38.5578	0.594934	0.00270693	0.114283	25.5077	24.3784	30.7803	29.9643	0.28438	0.156913	1
ENSMUSG00000087775	Rprl2	16.5864	46.2678	60.7181	79.9755	1.15151	0.00272708	0.11501	16.4189	46.2016	70.2297	59.6252	1.04195	0.00658243	0.356206
ENSMUSG00000015176	Nolc1	32.3188	32.7529	21.0797	22.0423	-0.593704	0.00273079	0.115041	31.9926	32.7061	22.0035	23.7807	-0.498892	0.0136377	0.567812
ENSMUSG00000010048	Ifrd2	14.2782	17.8169	10.9418	9.63148	-0.642807	0.00273368	0.115041	14.1341	17.7914	12.7955	13.0102	-0.309134	0.152189	1
ENSMUSG00000028789	Adc	3.33714	4.38342	6.29228	5.88209	0.652155	0.00274402	0.115352	3.30345	4.37715	5.00871	5.02301	0.380227	0.0877075	1
ENSMUSG00000026833	Olfm1	0.929079	1.22541	0.632107	0.593278	-0.824888	0.00276646	0.116171	0.9197	1.22366	0.797782	0.85813	-0.385052	0.159343	1
ENSMUSG00000066113	Adamtsl1	2.61503	1.6698	1.31162	1.22559	-0.750724	0.00277383	0.116355	2.58863	1.66741	1.92556	1.97569	-0.121141	0.620464	1
ENSMUSG00000020335	Zfp354b	0.024869	0.00820025	0.113739	0.0731241	2.56819	0.00278634	0.116755	0.0246179	0.00818851	0.113661	0.0549279	2.39958	0.00829598	0.413522
ENSMUSG00000034059	Ypel4	0.903877	0.55721	1.50324	1.21331	0.930888	0.00279254	0.116818	0.894752	0.556413	1.18544	1.45823	0.89597	0.0043228	0.262578
ENSMUSG00000039410	Prdm16	0.0196187	0.0129381	0	0	-5.28199	0.0027938	0.116818	0.0194207	0.0129196	0.0215197	0	-0.544666	0.498892	1
ENSMUSG00000094411	Snord16a	219.264	150.161	269.286	342.197	0.73092	0.00280083	0.116987	217.051	149.946	211.731	124.673	-0.122654	0.67435	1
ENSMUSG00000077505	Gm24233	50.5437	60.0583	88.2242	86.5819	0.652961	0.00282149	0.117724	50.0335	59.9724	94.0669	34.9992	0.227002	0.569473	1
ENSMUSG00000055725	Paqr3	0.262437	0.192301	0.412211	0.414412	0.886959	0.00283583	0.118197	0.259788	0.192026	0.386487	0.341345	0.710042	0.0220332	0.769376
ENSMUSG00000087968	Gm25395	111.618	277.677	360.442	417.869	0.997253	0.00283988	0.11824	110.491	277.279	508.278	347.565	1.1402	0.0013268	0.105871
ENSMUSG00000028051	Hcn3	0.053157	0.0525836	0.198912	0.143276	1.68409	0.00287107	0.119406	0.0526203	0.0525084	0.218654	0.140889	1.74379	0.00231952	0.162861
ENSMUSG00000077380	Gm22661	4.20589	1.10947	6.64507	7.83237	1.57449	0.00287682	0.119406	4.16343	1.10789	7.30459	5.57371	1.41432	0.0105793	0.481959
ENSMUSG00000032271	Nnmt	9.51065	15.8156	8.07944	6.44458	-0.804752	0.00287739	0.119406	9.41464	15.793	12.9061	11.2811	-0.0639815	0.818118	1
ENSMUSG00000051817	Sox12	4.11679	5.08837	2.79074	3.139	-0.636665	0.00288009	0.119406	4.07523	5.08109	3.20796	3.82346	-0.382336	0.0834116	1
ENSMUSG00000093983	Gm25431	0	0.685572	2.16113	3.56618	2.62347	0.00290755	0.120402	0	0.684591	1.42537	1.37765	1.65423	0.310736	1
ENSMUSG00000023805	Synj2	2.57395	2.003	1.44933	1.44159	-0.658071	0.00291025	0.120402	2.54796	2.00013	1.08901	1.14351	-1.02194	8.30667e-06	0.00157984
ENSMUSG00000052957	Gas1	61.2584	64.5565	91.5392	98.6816	0.596216	0.00293915	0.121469	60.64	64.4642	97.6468	102.205	0.675682	0.00090602	0.0799481
ENSMUSG00000031812	Map1lc3b	24.4888	32.203	44.1372	44.1593	0.638635	0.00294454	0.121564	24.2416	32.1569	38.2481	37.5499	0.425941	0.0512165	1
ENSMUSG00000037353	Letmd1	4.09477	4.48182	6.39998	6.74501	0.612659	0.00295635	0.121891	4.05343	4.47541	6.23171	6.53447	0.579033	0.00612217	0.335939
ENSMUSG00000020553	Pctp	4.86688	6.29883	8.97097	8.52665	0.643178	0.00295895	0.121891	4.81775	6.28982	7.50722	7.47087	0.426323	0.0540142	1
ENSMUSG00000015202	Cnksr3	7.57875	6.78436	4.46898	4.94266	-0.60909	0.00296445	0.121891	7.50224	6.77466	5.53153	5.20631	-0.40973	0.0469457	1
ENSMUSG00000037418	Best1	0.0257464	0.0679164	0.192684	0.252346	2.05758	0.00296491	0.121891	0.0254864	0.0678193	0.188274	0.18197	1.81579	0.0117428	0.514619
ENSMUSG00000064582	Gm25135	0.776017	2.30294	3.22648	7.60593	1.64587	0.00296801	0.121891	0.768183	2.29965	4.61072	2.39958	1.05034	0.069677	1
ENSMUSG00000000142	Axin2	4.76533	3.99609	2.92815	2.7532	-0.621751	0.00297616	0.122097	4.71722	3.99037	3.24628	3.66053	-0.331842	0.121946	1
ENSMUSG00000032446	Eomes	0.0240337	0.0316993	0.109918	0.11778	1.94297	0.00298639	0.122389	0.023791	0.0316539	0.0988591	0.0743162	1.56098	0.0256157	0.846917
ENSMUSG00000088059	Mir1949	265.647	353.231	450.961	521.506	0.649732	0.00300848	0.12316	262.965	352.726	523.058	285.804	0.392309	0.164796	1
ENSMUSG00000037884	1700017G19Rik	1.10461	1.0927	0.665148	0.541328	-0.854602	0.00301199	0.12316	1.09346	1.09113	1.0097	1.02638	-0.101142	0.73534	1
ENSMUSG00000035085	1700020L24Rik	1.11843	1.47515	2.15374	3.00012	0.952818	0.00301463	0.12316	1.10714	1.47304	1.72182	1.76819	0.408064	0.252374	1
ENSMUSG00000093650	Gm20631	0.0677332	0.0843737	0.0250327	0.0147527	-1.89092	0.00304152	0.124125	0.0670494	0.084253	0.0619135	0.00664897	-1.16256	0.0751361	1
ENSMUSG00000024529	Lox	52.6978	42.5952	30.8114	31.2318	-0.618879	0.0030446	0.124125	52.1658	42.5343	36.4554	40.4556	-0.299967	0.15935	1
ENSMUSG00000049565	Aknad1	0.0921512	0.109389	0.0153256	0.0361279	-1.99293	0.00306079	0.124655	0.0912209	0.109232	0.0758102	0.0976961	-0.223307	0.701595	1
ENSMUSG00000078485	Plekhn1	0.652929	0.645887	0.208824	0.369203	-1.18576	0.00307074	0.124867	0.646338	0.644963	0.619784	0.576848	-0.109769	0.823559	1
ENSMUSG00000065147	Snora31	91.4015	172.945	219.491	252.847	0.830398	0.00307235	0.124867	90.4788	172.697	221.754	152.823	0.503594	0.101087	1
ENSMUSG00000066026	Dhrs3	2.01897	2.41406	3.6088	3.40287	0.654197	0.00307646	0.124904	1.99859	2.4106	7.07155	7.06818	1.67291	6.59184e-14	8.07067e-11
ENSMUSG00000097877	Gm26703	0.0254844	0.0756285	0	0	-5.38178	0.00309336	0.125434	0.0252271	0.0755203	0.0465895	0.0562871	-0.0837628	1	1
ENSMUSG00000026854	Usp20	6.80569	6.26589	4.48307	4.15903	-0.595935	0.00309894	0.125434	6.73698	6.25692	5.13109	5.26681	-0.320961	0.113567	1
ENSMUSG00000011008	Mcoln2	0.166961	0.143139	0.30544	0.425471	1.23303	0.00309912	0.125434	0.165276	0.142934	0.0763079	0.103254	-0.74813	0.217397	1
ENSMUSG00000087022	9130024F11Rik	1.49156	2.02691	0.977208	0.797406	-0.997744	0.00311178	0.125745	1.4765	2.02401	0.908934	1.63721	-0.472378	0.181706	1
ENSMUSG00000024530	Slmo1	3.23951	3.14569	2.18475	1.70007	-0.709161	0.00311323	0.125745	3.20681	3.14119	2.82127	2.92964	-0.1414	0.549153	1
ENSMUSG00000025477	Inpp5a	4.07705	3.56302	2.43009	2.501	-0.628717	0.00313189	0.126369	4.03589	3.55792	2.99704	4.28207	-0.0584443	0.814339	1
ENSMUSG00000064558	Gm24620	5.12532	3.38003	10.2997	9.62829	1.27186	0.00314372	0.126665	5.07358	3.37519	12.8836	6.41481	1.21973	0.00933163	0.445859
ENSMUSG00000063317	Usp31	7.26188	4.42861	3.42878	3.59059	-0.734053	0.00314569	0.126665	7.18857	4.42227	3.83338	3.44689	-0.671594	0.00754194	0.391372
ENSMUSG00000027997	Casp6	2.88971	3.98079	5.20637	6.16807	0.712738	0.0031574	0.127006	2.86054	3.97509	5.3709	4.34009	0.494391	0.0529135	1
ENSMUSG00000090389	Gm7236	71.3417	59.4176	41.499	43.333	-0.621624	0.00318956	0.128098	70.6215	59.3326	54.0371	54.0035	-0.263807	0.215196	1
ENSMUSG00000033106	Slc7a6os	27.8386	31.9368	20.3158	19.0429	-0.603502	0.00319109	0.128098	27.5575	31.8911	26.4738	25.3954	-0.197818	0.340785	1
ENSMUSG00000048537	Phldb1	15.6066	11.692	8.40676	9.0931	-0.640832	0.00320365	0.12847	15.449	11.6752	11.2698	11.8159	-0.231859	0.286559	1
ENSMUSG00000030353	Tead4	0.630649	0.44633	0.230231	0.286443	-1.03743	0.003216	0.128834	0.624283	0.445691	0.337442	0.516396	-0.298545	0.376651	1
ENSMUSG00000085558	4930412C18Rik	0.0813443	0.0894077	0.210441	0.19489	1.22972	0.00322119	0.12891	0.0805231	0.0892798	0.19828	0.143732	0.987829	0.0260503	0.855286
ENSMUSG00000042354	Gnl3	41.0279	46.0416	29.8	27.9262	-0.593208	0.00322847	0.12907	40.6138	45.9757	32.6768	33.3026	-0.392644	0.0543206	1
ENSMUSG00000043889	Gm8399	31.5687	33.2125	21.1238	21.9489	-0.589433	0.00323662	0.129148	31.25	33.165	24.3475	26.8443	-0.331866	0.107398	1
ENSMUSG00000087141	Plcxd2	0.733497	0.412438	0.282498	0.295135	-0.966166	0.00323949	0.129148	0.726092	0.411848	0.282305	0.525243	-0.477661	0.200789	1
ENSMUSG00000039304	Tnfsf10	0.080302	0.019859	0.125203	0.16725	1.67534	0.00324031	0.129148	0.0794913	0.0198306	0.0550518	0.0798131	0.585982	0.492136	1
ENSMUSG00000078945	Naip2	0.165644	0.163857	0.318526	0.355144	1.02419	0.00324588	0.129238	0.163971	0.163623	0.312286	0.265245	0.812856	0.0285673	0.888989
ENSMUSG00000027412	Lpin3	0.51002	0.455057	0.948004	0.793933	0.864585	0.00325171	0.129334	0.504872	0.454406	0.452487	0.39758	-0.166001	0.651095	1
ENSMUSG00000096941	Gm26720	0.1714	0.0719307	0.375754	0.244354	1.45226	0.00325489	0.129334	0.169669	0.0718278	0.185159	0.206492	0.787712	0.202895	1
ENSMUSG00000027800	Tm4sf1	9.06508	15.5326	21.9022	19.5681	0.751343	0.00333484	0.132377	8.97357	15.5104	19.1067	17.1583	0.564467	0.0295276	0.904278
ENSMUSG00000033767	D930015E06Rik	8.71562	6.60506	4.82224	5.01907	-0.636378	0.00339168	0.134497	8.62764	6.59561	5.65217	6.00224	-0.383197	0.0813094	1
ENSMUSG00000079657	Rab26	0.193799	0.345077	0.145038	0.0189948	-1.66787	0.00340247	0.134788	0.191843	0.344583	0.194863	0.10273	-0.899613	0.094604	1
ENSMUSG00000026019	Wdr12	4.16234	4.83174	3.11225	2.74568	-0.619442	0.00340692	0.134828	4.12033	4.82483	2.96498	3.1062	-0.561143	0.00850355	0.41907
ENSMUSG00000052572	Dlg2	0.0725236	0.102488	0.189536	0.172628	1.01228	0.00342045	0.135225	0.0717914	0.102341	0.312521	0.260868	1.67759	1.96305e-07	6.35624e-05
ENSMUSG00000051339	2900026A02Rik	10.3847	7.93828	6.1213	5.69654	-0.63079	0.00342386	0.135225	10.2799	7.92693	8.56552	8.41148	-0.0994448	0.643105	1
ENSMUSG00000095969	Rnu1a1	9.46455	12.0375	18.5513	20.2094	0.825136	0.00346469	0.1367	9.369	12.0202	11.7411	15.8275	0.347934	0.275057	1
ENSMUSG00000035064	Eef2k	9.74073	9.31779	6.503	6.25137	-0.579009	0.00347159	0.136834	9.64239	9.30445	9.41843	9.57325	0.00359852	0.987992	1
ENSMUSG00000065041	Gm24044	74.6478	80.1721	122.964	112.533	0.603675	0.0034781	0.136925	73.8942	80.0574	97.1523	89.189	0.273145	0.201339	1
ENSMUSG00000064715	Gm24207	2.57464	4.75415	11.1329	8.07508	1.31953	0.00348088	0.136925	2.54864	4.74735	8.943	4.09434	0.758558	0.140143	1
ENSMUSG00000024420	Zfp521	14.3124	11.0118	8.24748	8.20052	-0.621464	0.00348517	0.136957	14.1679	10.996	12.6974	13.2468	0.0450422	0.836937	1
ENSMUSG00000041120	Nbl1	30.5615	38.7197	53.7577	52.3083	0.613523	0.00349161	0.136995	30.253	38.6643	46.2477	43.8154	0.385156	0.0716773	1
ENSMUSG00000064844	Gm26202	88.672	21.0063	117.404	208.414	1.58577	0.00349314	0.136995	87.7769	20.9763	92.0703	82.1426	0.697437	0.191705	1
ENSMUSG00000065687	Gm23734	85.7067	47.4377	106.904	133.505	0.863842	0.0034983	0.13706	84.8415	47.3699	82.5397	60.3957	0.123319	0.713383	1
ENSMUSG00000027947	Il6ra	2.81024	2.13673	1.49833	1.52301	-0.702217	0.00350363	0.137131	2.78187	2.13367	2.14569	2.08846	-0.207078	0.387415	1
ENSMUSG00000077797	Snord19	8.81555	6.78259	12.2176	25.921	1.28693	0.00351978	0.137626	8.72656	6.77288	8.72963	17.5238	0.785454	0.0883609	1
ENSMUSG00000048279	Sacs	3.36482	1.71126	1.44442	1.40743	-0.829397	0.00353799	0.1382	3.33085	1.70881	1.2298	1.16979	-1.06827	0.000205379	0.0253834
ENSMUSG00000044719	E230025N22Rik	0.082522	0.0544213	0.365979	0.188724	2.05612	0.00358309	0.139704	0.0816889	0.0543434	0.45259	0.145813	2.13224	0.00491178	0.289011
ENSMUSG00000038214	Bend3	3.064	2.48508	1.87097	1.68533	-0.636504	0.00358362	0.139704	3.03307	2.48153	1.91454	1.68075	-0.61371	0.00618332	0.337875
ENSMUSG00000031976	Urb2	10.1441	7.54743	5.54894	5.82833	-0.635361	0.00360399	0.140359	10.0416	7.53663	6.4358	6.1094	-0.485105	0.027212	0.873514
ENSMUSG00000092805	Gm26461	14.6799	23.0082	29.3286	35.5031	0.764712	0.00362982	0.141194	14.5317	22.9752	33.285	27.1177	0.672016	0.0137536	0.570216
ENSMUSG00000090958	Lrrc32	1.09761	1.04768	1.9095	1.57123	0.703462	0.00363265	0.141194	1.08653	1.04618	0.620464	1.00799	-0.384695	0.197099	1
ENSMUSG00000088958	Scarna8	14.8339	26.5527	34.1858	43.6171	0.876926	0.00365443	0.14185	14.6841	26.5147	34.8668	17.5986	0.327544	0.405131	1
ENSMUSG00000097242	Gm16907	0.952415	0.549583	0.415789	0.233371	-1.14646	0.00365677	0.14185	0.9428	0.548797	0.391762	0.525898	-0.659415	0.0698139	1
ENSMUSG00000018217	Pmp22	52.8661	61.8753	85.4998	87.5175	0.592094	0.00366109	0.141877	52.3324	61.7868	69.5124	71.3972	0.303826	0.142754	1
ENSMUSG00000036613	Tssc1	10.7052	13.2776	18.5932	18.0328	0.607492	0.0036726	0.142108	10.5971	13.2586	14.5135	13.1599	0.210769	0.33035	1
ENSMUSG00000064901	Snora21	202.563	419.192	530.253	591.244	0.848075	0.00367476	0.142108	200.518	418.592	596.952	321.412	0.566774	0.101249	1
ENSMUSG00000050628	Ubald2	6.77454	8.38872	11.866	11.5492	0.621311	0.00367792	0.142108	6.70615	8.37672	9.71691	9.8373	0.369082	0.0928873	1
ENSMUSG00000016087	Fli1	2.17155	1.49481	3.09746	2.88964	0.721077	0.00368726	0.142328	2.14963	1.49267	1.91253	2.11457	0.157157	0.576112	1
ENSMUSG00000053414	Hunk	2.95439	2.39182	1.6042	1.80439	-0.645864	0.00370421	0.142773	2.92457	2.3884	1.61227	1.38298	-0.822605	0.000397183	0.0417192
ENSMUSG00000028358	Zfp618	0.727644	0.418441	0.33884	0.256745	-0.922049	0.00370608	0.142773	0.720298	0.417843	0.393754	0.432	-0.446119	0.142545	1
ENSMUSG00000053641	Dennd4a	5.99536	3.93692	3.04341	3.09802	-0.691029	0.0037123	0.142773	5.93484	3.93129	3.83675	3.70265	-0.38565	0.10526	1
ENSMUSG00000092887	Snord53	21.4664	13.2128	29.1557	37.8716	0.98294	0.00371337	0.142773	21.2497	13.1939	19.622	17.7008	0.155084	0.77768	1
ENSMUSG00000039960	Rhou	4.6361	4.75808	6.80675	7.25614	0.581016	0.0037365	0.143522	4.5893	4.75127	7.21745	7.76939	0.681389	0.000921422	0.0808173
ENSMUSG00000097390	Gm26785	0.378415	0.187167	0.0944012	0.0741787	-1.64434	0.00374291	0.143627	0.374595	0.186899	0.0691803	0.0501481	-2.13906	0.00057559	0.055448
ENSMUSG00000042680	Garem	0.694738	0.605958	0.251583	0.43931	-0.920614	0.00378205	0.144987	0.687724	0.605091	0.635046	0.42569	-0.280018	0.348672	1
ENSMUSG00000001995	Sipa1l2	3.77794	2.55447	4.99036	5.09036	0.675579	0.00380978	0.145907	3.73981	2.55081	2.33398	2.8927	-0.262683	0.291808	1
ENSMUSG00000024130	Abca3	1.36012	0.929291	0.703059	0.666545	-0.731144	0.00384673	0.147179	1.34639	0.927962	0.980047	0.887695	-0.276106	0.268403	1
ENSMUSG00000080486	Snord100	58.871	22.3985	74.6864	106.525	1.17955	0.00387909	0.148272	58.2767	22.3664	46.2238	40.0086	0.122214	0.803493	1
ENSMUSG00000095624	Gm23947	8.83634	3.77064	10.8057	20.8876	1.38048	0.00388934	0.148519	8.74714	3.76525	13.7786	11.9397	1.11674	0.009064	0.437338
ENSMUSG00000065778	Gm22154	163.596	203.478	266.085	295.765	0.610761	0.00389681	0.148659	161.945	203.187	242.906	155.392	0.12307	0.630276	1
ENSMUSG00000046733	Gprc5a	0.927562	1.01368	1.56466	1.81825	0.788208	0.00392411	0.149555	0.918198	1.01223	1.98643	1.56872	0.870561	0.0019648	0.143886
ENSMUSG00000026235	Epha4	0.750928	0.535528	0.363043	0.359444	-0.81326	0.00394824	0.150329	0.743348	0.534762	0.367149	0.347143	-0.822287	0.00389037	0.242322
ENSMUSG00000007817	Zmiz1	1.58402	1.09066	1.90212	2.50512	0.725083	0.00397784	0.151309	1.56803	1.0891	1.71297	1.79794	0.408296	0.0915377	1
ENSMUSG00000024598	Fbn2	9.94024	4.83191	3.80077	4.39172	-0.849165	0.00398326	0.151368	9.83989	4.825	5.75442	4.8607	-0.464815	0.114466	1
ENSMUSG00000065715	Snord7	64.854	36.3353	81.6098	100.691	0.865248	0.00399037	0.151491	64.1993	36.2833	70.2987	49.6912	0.270638	0.418303	1
ENSMUSG00000005413	Hmox1	12.0028	17.659	22.5473	24.5206	0.662893	0.00400264	0.15181	11.8816	17.6338	16.4352	15.4591	0.108922	0.641996	1
ENSMUSG00000017817	Jph2	1.0633	1.05183	0.517573	0.724434	-0.775966	0.00401449	0.152112	1.05257	1.05033	1.26827	1.03105	0.127894	0.616049	1
ENSMUSG00000032754	Slc8b1	2.1446	2.30865	3.72403	3.16841	0.628867	0.004024	0.152325	2.12295	2.30535	3.47382	3.58043	0.668401	0.00202479	0.147699
ENSMUSG00000045251	Zfp688	2.30525	3.26694	5.09822	4.03814	0.706313	0.00406474	0.153719	2.28198	3.26227	3.94537	3.95772	0.502402	0.0360248	1
ENSMUSG00000069662	Marcks	208.228	181.685	129.589	130.641	-0.583304	0.00406944	0.153748	206.126	181.426	135.891	140.87	-0.485688	0.0184017	0.68663
ENSMUSG00000088689	Scarna17	7.77012	3.7267	12.9225	14.539	1.32849	0.00409707	0.154643	7.69168	3.72137	7.10251	9.36098	0.607195	0.295827	1
ENSMUSG00000095891	Gm10717	3.54387	1.08036	0.931333	0.868359	-1.34926	0.00411861	0.155221	3.5081	1.07881	1.25297	0.723658	-1.20541	0.0155341	0.619765
ENSMUSG00000046295	Ankle1	4.20765	3.21661	2.40221	2.21589	-0.675548	0.0041203	0.155221	4.16517	3.21201	3.27208	2.97759	-0.232527	0.324034	1
ENSMUSG00000025321	Itgb8	0.818028	0.611838	0.427218	0.444884	-0.703977	0.0041243	0.155222	0.80977	0.610963	0.4605	0.519998	-0.525619	0.0347613	0.979414
ENSMUSG00000030486	Zfp108	1.602	1.05648	2.11715	2.5515	0.834207	0.00414058	0.155685	1.58582	1.05497	1.93504	1.56697	0.429988	0.167164	1
ENSMUSG00000037933	Bicd2	13.8	10.5969	7.89465	8.07179	-0.610595	0.00415408	0.156043	13.6607	10.5817	9.93805	9.76416	-0.298174	0.164067	1
ENSMUSG00000055053	Nfic	13.5777	8.90479	6.3085	7.60449	-0.691456	0.00423255	0.158747	13.4406	8.89205	7.24267	9.17699	-0.442478	0.0721097	1
ENSMUSG00000079022	Col22a1	1.87537	1.36004	3.6003	2.08041	0.817264	0.00423418	0.158747	1.85643	1.35809	2.58513	3.335	0.885897	0.000273133	0.03166
ENSMUSG00000016487	Ppfibp1	30.8399	22.5393	17.338	17.1949	-0.627792	0.00427964	0.160298	30.5286	22.507	22.1097	22.2888	-0.255993	0.246806	1
ENSMUSG00000030268	Bcat1	2.91012	3.02475	4.47595	4.33009	0.568861	0.00432441	0.161797	2.88074	3.02043	2.70345	2.54773	-0.168904	0.409732	1
ENSMUSG00000026073	Il1r2	0.165955	0.136805	0.414	0.569299	1.68213	0.00432817	0.161797	0.16428	0.136609	0.417165	0.366544	1.37817	0.0265107	0.861027
ENSMUSG00000021696	Elovl7	0.0203048	0.046867	0.109749	0.129358	1.69211	0.00433205	0.161797	0.0200999	0.0467999	0.139202	0.170419	2.07873	0.000160206	0.0205794
ENSMUSG00000057766	Ankrd29	3.3921	2.72191	1.95656	2.00826	-0.620878	0.0043415	0.161996	3.35786	2.71802	2.45543	2.59842	-0.261873	0.228245	1
ENSMUSG00000022553	Maf1	20.0146	26.7957	36.2415	35.5057	0.614662	0.00434584	0.162004	19.8125	26.7574	31.9923	35.8606	0.541661	0.0147992	0.598984
ENSMUSG00000040855	Reps2	0.885443	0.478558	0.315553	0.391509	-0.934946	0.00435069	0.16203	0.876504	0.477873	0.505093	0.523473	-0.380729	0.22936	1
ENSMUSG00000034926	Dhcr24	6.95055	6.9886	4.45734	4.9044	-0.574975	0.00435609	0.162077	6.88039	6.9786	4.97492	5.37761	-0.420796	0.0398845	1
ENSMUSG00000065380	Gm23095	1.55935	2.74229	5.18672	8.66072	1.57176	0.00437398	0.162561	1.54361	2.73836	6.17662	2.75531	0.969323	0.13941	1
ENSMUSG00000057914	Cacnb2	0.325003	0.250728	0.469123	0.498851	0.765794	0.00437739	0.162561	0.321722	0.250369	0.184973	0.13544	-0.820017	0.0112965	0.501449
ENSMUSG00000065336	Snora34	88.0751	88.0534	119.389	151.758	0.620482	0.00440084	0.163277	87.1859	87.9274	147.046	79.5888	0.371217	0.201808	1
ENSMUSG00000017740	Slc12a5	0.0876076	0.0840365	0.0331136	0.0156121	-1.73948	0.00443562	0.164412	0.0867232	0.0839163	0.0655202	0.0985082	-0.0489569	1	1
ENSMUSG00000042419	Nfkbil1	3.95224	6.5836	9.15347	8.55081	0.7387	0.00446827	0.165465	3.91234	6.57418	8.21547	8.09561	0.627355	0.0180457	0.678161
ENSMUSG00000023013	Aqp2	0.0780414	0.180132	0.389371	0.535432	1.69473	0.00448011	0.165681	0.0772535	0.179875	0.17834	0.206843	0.473749	0.532851	1
ENSMUSG00000094935	Gm9726	0.525235	0.311742	0.808004	0.875154	1.05532	0.00448255	0.165681	0.519933	0.311296	0.504112	0.83526	0.73419	0.0904934	1
ENSMUSG00000090053	Palm2	0.91625	0.563962	0.266668	0.44902	-1.03711	0.00450268	0.166268	0.907001	0.563156	0.237299	0.310303	-1.3923	0.00012815	0.0174941
ENSMUSG00000065818	Snord35a	69.9549	30.6196	94.7208	103.15	0.995589	0.00451034	0.166394	69.2487	30.5758	45.8362	52.5056	-0.00261125	1	1
ENSMUSG00000062901	Klhl24	19.7029	12.237	27.0709	24.7237	0.6985	0.00453435	0.167123	19.504	12.2195	27.1773	27.6165	0.789425	0.00135191	0.107219
ENSMUSG00000097860	Gm26857	0.115301	0.141213	0.0273937	0.0322883	-2.07407	0.00454605	0.16723	0.114137	0.141011	0.0602251	0.0873132	-0.796394	0.30512	1
ENSMUSG00000034848	Ttc21b	4.79106	3.42481	2.62692	2.64498	-0.637547	0.00454806	0.16723	4.74269	3.41991	3.3405	4.04741	-0.14156	0.542065	1
ENSMUSG00000094026	Gm23002	2.07914	1.71393	7.34785	4.58509	1.67141	0.00455007	0.16723	2.05815	1.71148	4.75125	4.13296	1.23541	0.0520858	1
ENSMUSG00000096201	Gm10715	1.3853	0.955099	0.366528	0.55545	-1.31529	0.00457566	0.167915	1.37132	0.953733	0.460464	0.333786	-1.50321	0.00183965	0.137812
ENSMUSG00000034353	Ramp1	15.9064	28.1577	13.9407	12.2789	-0.750312	0.00457727	0.167915	15.7458	28.1175	18.3958	18.8287	-0.238418	0.368943	1
ENSMUSG00000020308	Tpgs1	7.77076	12.233	17.1341	15.724	0.707247	0.00458565	0.168065	7.69231	12.2155	13.7479	14.3064	0.486224	0.056276	1
ENSMUSG00000013415	Igf2bp1	6.82754	4.83928	3.83005	3.67309	-0.634919	0.00460744	0.168706	6.75862	4.83236	4.01531	4.08906	-0.514549	0.0223514	0.777327
ENSMUSG00000084941	Gm11944	1.71583	0.54482	0.475599	0.124572	-1.79302	0.00461315	0.168757	1.69851	0.54404	0.813247	0.505299	-0.701714	0.174069	1
ENSMUSG00000095186	Gm10718	4.72727	1.29001	1.0844	0.798848	-1.62928	0.00461868	0.168802	4.67955	1.28816	1.71354	0.792083	-1.22346	0.0403045	1
ENSMUSG00000065954	Tacc1	60.9856	38.3739	78.5707	81.6851	0.689918	0.00462972	0.169047	60.37	38.319	68.1759	68.4597	0.46964	0.0545556	1
ENSMUSG00000053897	Slc39a8	0.0215926	0.00474661	0.0598511	0.0564359	2.26447	0.0046479	0.169553	0.0213746	0.00473982	0.0394748	0.0127177	1.11664	0.420641	1
ENSMUSG00000033885	Pxk	10.6054	10.5618	15.6889	15.6015	0.563863	0.00465979	0.169829	10.4983	10.5467	10.2655	9.19706	-0.112931	0.585275	1
ENSMUSG00000037643	Prkci	34.8921	24.7069	19.6909	18.6852	-0.634374	0.00466662	0.16992	34.5399	24.6716	21.0668	22.3317	-0.447621	0.0474393	1
ENSMUSG00000038738	Shank1	0.3399	0.241737	0.177345	0.117581	-0.939394	0.00467997	0.170247	0.336469	0.241391	0.152302	0.276742	-0.407668	0.251257	1
ENSMUSG00000030609	Aen	2.95164	3.59069	2.16848	2.14398	-0.604304	0.00474924	0.172607	2.92184	3.58556	1.87727	1.62032	-0.898791	7.10222e-05	0.0107022
ENSMUSG00000022671	Mzt2	14.6902	21.983	31.278	27.1255	0.668012	0.00476271	0.172725	14.5419	21.9515	22.0816	21.3423	0.247244	0.297009	1
ENSMUSG00000050914	Ankrd37	8.68157	12.6227	6.82124	6.49901	-0.682239	0.00476287	0.172725	8.59393	12.6046	11.5286	9.87433	0.00856267	0.967838	1
ENSMUSG00000044997	E130304I02Rik	0.761712	1.25583	0.211134	0.248858	-2.13481	0.00476572	0.172725	0.754023	1.25403	0.116044	0.785115	-1.16894	0.0812402	1
ENSMUSG00000029844	Hoxa1	0.235521	0.135905	0.0367214	0.0721375	-1.71852	0.0047855	0.173282	0.233143	0.135711	0.0538212	0.0520193	-1.71725	0.0050005	0.29241
ENSMUSG00000035671	Zswim4	5.86059	4.98835	7.80162	8.42304	0.582458	0.00479879	0.173603	5.80143	4.98121	5.42677	5.29001	-0.00679105	0.975691	1
ENSMUSG00000092593	Gm20492	2.13405	1.66324	0.80662	0.190148	-1.79455	0.00482008	0.174212	2.1125	1.66086	2.83736	2.22818	0.446101	0.405167	1
ENSMUSG00000018849	Wwc1	0.133921	0.139836	0.306244	0.273456	1.07528	0.00482893	0.174371	0.132569	0.139636	0.183621	0.177474	0.398656	0.399908	1
ENSMUSG00000031562	Dctd	12.1344	13.3372	8.7011	8.46315	-0.570066	0.00488037	0.17596	12.0119	13.3182	9.75757	9.44643	-0.400266	0.0520889	1
ENSMUSG00000022723	Crybg3	4.06056	2.10459	1.75399	1.74566	-0.812691	0.00488191	0.17596	4.01957	2.10158	2.24479	1.96019	-0.537908	0.0638597	1
ENSMUSG00000027499	Pkia	0.149721	0.0789898	0.03735	0	-2.34439	0.0048891	0.176057	0.148209	0.0788768	0.109485	0.0529099	-0.412713	0.622688	1
ENSMUSG00000019920	Lims1	76.0565	65.7148	47.6002	47.7264	-0.572459	0.00489858	0.176237	75.2887	65.6208	60.1489	55.6609	-0.282886	0.17216	1
ENSMUSG00000063193	Cd300lb	0.453942	0.374205	0.943687	0.648841	0.968585	0.00491258	0.176489	0.449359	0.37367	0.328493	0.835515	0.513074	0.263598	1
ENSMUSG00000004891	Nes	8.18126	4.64945	3.70566	3.9539	-0.741908	0.0049146	0.176489	8.09867	4.64279	4.7558	4.6632	-0.433473	0.0982378	1
ENSMUSG00000086702	Gm12347	0	0.0779727	0.688224	0.579422	3.45395	0.00492386	0.176575	0	0.0778612	0.108076	0.208915	1.54531	0.63951	1
ENSMUSG00000050035	Fhl4	0.805394	0.776279	1.35662	1.31564	0.758904	0.00492603	0.176575	0.797263	0.775168	0.943839	1.20416	0.452418	0.123431	1
ENSMUSG00000093405	Gm20684	1.74912	2.21088	0.727238	0.571451	-1.59844	0.00494301	0.177022	1.73146	2.20771	1.19912	2.44673	-0.128248	0.830699	1
ENSMUSG00000025340	Rabgef1	9.65033	7.96304	12.9133	13.4656	0.58454	0.00495322	0.177226	9.55291	7.95165	10.1248	9.99582	0.202768	0.339381	1
ENSMUSG00000095440	Fignl2	1.04822	0.907302	1.4818	1.61814	0.670768	0.00500067	0.17876	1.03764	0.906004	1.10188	1.23863	0.275644	0.282763	1
ENSMUSG00000027859	Ngf	3.63278	5.40576	7.04862	7.80589	0.699578	0.00501498	0.179108	3.59611	5.39802	6.00272	6.04863	0.407001	0.114674	1
ENSMUSG00000030499	Kctd15	8.84659	8.45265	6.04427	5.66642	-0.561937	0.00503379	0.179616	8.75728	8.44055	7.32986	7.88432	-0.176379	0.389408	1
ENSMUSG00000084581	Gm25179	0	0.572209	2.88605	1.70085	2.61436	0.00505853	0.180002	0	0.571391	1.18968	1.53314	1.86767	0.199916	1
ENSMUSG00000058806	Col13a1	0.446963	0.318661	1.15519	0.509119	1.14269	0.00506233	0.180002	0.44245	0.318205	0.938582	1.31271	1.58727	2.30042e-07	7.26839e-05
ENSMUSG00000033538	Casp4	3.58439	4.57327	6.53298	5.92217	0.606224	0.00506654	0.180002	3.54821	4.56673	3.584	3.54156	-0.192098	0.403042	1
ENSMUSG00000089824	Rbm12	4.75089	3.68967	2.75271	2.80957	-0.599157	0.00506683	0.180002	4.70293	3.68439	3.07247	2.82177	-0.506629	0.0201329	0.720567
ENSMUSG00000092819	Gm23639	170.759	239.092	306.023	329.372	0.628785	0.00507111	0.180002	169.035	238.75	251.816	162.752	0.0209933	0.936235	1
ENSMUSG00000046417	Fam211a	8.725	10.7977	6.25013	6.67757	-0.597847	0.00507217	0.180002	8.63692	10.7822	7.75437	8.64033	-0.246711	0.260262	1
ENSMUSG00000087265	Gm12349	0.0841179	0	0.559585	0.329784	3.44191	0.00509425	0.180622	0.0832687	0	0.153781	0.0743162	1.52516	0.638842	1
ENSMUSG00000096341	Gm22886	0	0.342786	0.864453	5.60399	3.61835	0.00515134	0.182481	0	0.342295	1.9005	1.83687	2.88997	0.0475816	1
ENSMUSG00000044471	AB041803	0.856775	1.39082	2.10995	1.93788	0.813259	0.00519032	0.183696	0.848125	1.38883	2.16875	1.7759	0.782674	0.0100234	0.466781
ENSMUSG00000041064	Pif1	8.81555	7.91302	5.73549	5.57355	-0.563396	0.00520521	0.184057	8.72656	7.9017	7.32443	7.55997	-0.158801	0.439628	1
ENSMUSG00000042628	Zfyve1	11.0566	9.40177	15.0384	15.2892	0.569226	0.0052214	0.184463	10.945	9.38832	16.8704	17.0376	0.738965	0.000348146	0.037889
ENSMUSG00000098837	RP23-477C13.2	0.519785	0.799834	0	0	-5.26448	0.00523144	0.184563	0.514538	0.798689	0.475125	0.153073	-1.08426	0.293164	1
ENSMUSG00000081512	Gm15821	0.182592	0.150519	0	0	-5.12897	0.00523367	0.184563	0.180749	0.150304	0.125178	0.040329	-0.948564	0.411486	1
ENSMUSG00000031924	Cyb5b	76.4475	68.1128	50.4307	47.2534	-0.565286	0.0052538	0.185107	75.6758	68.0153	61.1193	60.7414	-0.23762	0.244824	1
ENSMUSG00000022003	Slc25a30	9.61602	7.92692	13.345	12.9911	0.590244	0.00526219	0.185236	9.51894	7.91558	10.8685	10.0454	0.265969	0.221596	1
ENSMUSG00000034459	Ifit1	4.85785	4.77808	7.42309	6.87744	0.570408	0.00527844	0.185641	4.80881	4.77124	4.42149	3.70489	-0.237549	0.282072	1
ENSMUSG00000078639	Gm12695	0	0	0.145217	0.0855818	5.29509	0.00530055	0.186251	0	0	0.05321	0.0771428	4.4823	0.0719402	1
ENSMUSG00000020121	Srgap1	1.17702	0.930708	0.612908	0.722418	-0.654369	0.00531889	0.186728	1.16514	0.929376	0.893095	0.853099	-0.256299	0.260392	1
ENSMUSG00000009687	Fxyd5	0.629129	1.08511	2.43467	1.20953	1.06943	0.00533498	0.187126	0.622778	1.08356	1.48192	1.94537	0.97185	0.00184857	0.13796
ENSMUSG00000018381	Abi3	0.173603	0.164575	0.0812021	0.0425381	-1.39656	0.00534755	0.187399	0.17185	0.16434	0.178523	0.0862729	-0.343725	0.534514	1
ENSMUSG00000039004	Bmp6	0.504427	0.619953	0.972375	1.07869	0.841758	0.00538541	0.188557	0.499335	0.619066	1.44614	1.0331	1.12545	0.000384928	0.0408312
ENSMUSG00000038777	Sema6c	1.78507	1.56962	2.32639	2.82391	0.620381	0.00540013	0.188903	1.76705	1.56737	2.21377	2.58234	0.528174	0.0181781	0.680879
ENSMUSG00000013033	Lphn1	9.28751	6.006	4.86954	4.79518	-0.660394	0.00540936	0.189057	9.19375	5.99741	5.29601	4.99238	-0.560656	0.0189186	0.699694
ENSMUSG00000000811	Txnrd3	6.682	7.37014	5.00402	4.40443	-0.578904	0.00543242	0.189485	6.61454	7.35959	6.50079	7.14621	-0.0357374	0.874176	1
ENSMUSG00000032744	Heyl	0.0529781	0.0279502	0	0	-5.13947	0.00543533	0.189485	0.0524433	0.0279102	0.0193705	0.0280829	-0.652515	0.450505	1
ENSMUSG00000008438	Adam21	0.0947013	0.0499626	0	0	-5.13948	0.00543611	0.189485	0.0937452	0.0498911	0.0346258	0.0334666	-0.958238	0.293147	1
ENSMUSG00000030878	Cdr2	7.00624	6.8325	4.9348	4.35752	-0.572579	0.00544602	0.189662	6.93551	6.82273	4.31788	4.3136	-0.672069	0.00123373	0.100811
ENSMUSG00000039987	Phtf2	2.6091	2.12007	1.5331	1.59175	-0.594548	0.00548308	0.190783	2.58276	2.11704	1.99555	1.81113	-0.301094	0.167822	1
ENSMUSG00000042549	Gm16516	1.88074	3.35446	1.10186	1.59199	-0.987808	0.00550001	0.191065	1.86176	3.34966	1.40658	1.05738	-1.10119	0.00204017	0.148183
ENSMUSG00000096085	Gm24465	1.03957	1.71393	3.45781	7.13236	1.80912	0.00550093	0.191065	1.02908	1.71148	7.602	3.67374	1.93115	0.00283551	0.190677
ENSMUSG00000020453	Patz1	5.75101	4.80363	3.73377	3.30734	-0.581239	0.00550694	0.191104	5.69295	4.79676	3.97997	3.65439	-0.456709	0.0305179	0.919031
ENSMUSG00000094605	Gm25873	10.9155	7.88407	16.4246	20.3782	0.991387	0.00552072	0.191413	10.8053	7.87279	16.6294	6.88827	0.349097	0.475979	1
ENSMUSG00000017774	Myo1c	76.4901	61.1906	45.3106	46.6583	-0.581947	0.00554281	0.191959	75.7179	61.103	50.268	51.9447	-0.420554	0.0477436	1
ENSMUSG00000027254	Map1a	3.23572	1.91753	1.55834	1.56809	-0.717295	0.00555301	0.191959	3.20306	1.91479	2.32098	2.28695	-0.148005	0.562093	1
ENSMUSG00000003518	Dusp3	9.68085	7.43043	5.69199	5.60148	-0.597399	0.00555532	0.191959	9.58312	7.4198	9.33572	8.90798	0.103328	0.636761	1
ENSMUSG00000001870	Ltbp1	9.60742	7.23111	12.7833	12.6889	0.598107	0.00555873	0.191959	9.51043	7.22077	10.9762	12.0072	0.458947	0.0359326	1
ENSMUSG00000029123	Stk32b	0	0	0.0401308	0.0946023	5.30719	0.00556098	0.191959	0	0	0.0147046	0.0142123	3.25467	0.516014	1
ENSMUSG00000005103	Wdr1	171.171	176.374	115.501	121.445	-0.552682	0.0055685	0.19205	169.443	176.122	139.928	142.397	-0.291622	0.149436	1
ENSMUSG00000058258	Idi1	1.41103	1.80199	0.93122	0.987844	-0.757387	0.00558584	0.192469	1.39678	1.79942	1.18743	1.34555	-0.347272	0.207196	1
ENSMUSG00000030330	Ing4	4.11056	5.61077	7.66732	7.18893	0.609029	0.00559346	0.192469	4.06907	5.60274	7.14935	6.77948	0.523301	0.0195513	0.711897
ENSMUSG00000057561	Eif1a	63.2725	62.2104	44.5473	41.0236	-0.55206	0.0055954	0.192469	62.6338	62.1214	38.575	35.783	-0.746502	0.000230761	0.027564
ENSMUSG00000097417	Gm26669	0.0610157	0.160954	0	0	-5.25207	0.00560554	0.192489	0.0603998	0.160723	0.0836598	0.107812	-0.304505	0.815793	1
ENSMUSG00000001507	Itga3	5.59407	4.20704	2.88618	3.44937	-0.627588	0.00560581	0.192489	5.53759	4.20102	4.07656	4.22274	-0.22779	0.300931	1
ENSMUSG00000042688	Mapk6	15.0932	12.5323	9.53041	9.06919	-0.56987	0.00562476	0.19297	14.9408	12.5144	10.4763	10.8552	-0.363419	0.08029	1
ENSMUSG00000039005	Tlr4	9.61238	8.28678	5.9284	6.17641	-0.563425	0.00568218	0.19477	9.51534	8.27492	6.37923	5.97454	-0.525244	0.0110765	0.497678
ENSMUSG00000032009	Sesn3	6.34949	4.62633	8.7076	8.23081	0.633305	0.00568816	0.194804	6.28539	4.61972	7.65278	6.55965	0.388112	0.107204	1
ENSMUSG00000024222	Fkbp5	5.39821	4.09205	2.89623	3.31084	-0.611018	0.0057197	0.195714	5.34372	4.08619	3.20766	3.13504	-0.570113	0.00956249	0.453021
ENSMUSG00000010110	Stx5a	14.3851	17.5758	24.0793	23.4091	0.570333	0.00572866	0.195849	14.2399	17.5506	21.7291	21.7946	0.45225	0.0311888	0.92561
ENSMUSG00000074305	C230081A13Rik	4.81661	2.79222	2.16759	2.4269	-0.725358	0.00574461	0.196114	4.76799	2.78823	2.04758	2.32514	-0.78634	0.0029738	0.197774
ENSMUSG00000029578	Wipi2	16.1721	14.7942	23.1019	22.3203	0.55295	0.00574642	0.196114	16.0089	14.773	18.8984	19.9134	0.334619	0.0997684	1
ENSMUSG00000053985	Zfp14	1.86957	1.88566	2.95686	3.12587	0.692738	0.00576742	0.19666	1.85069	1.88297	2.17805	2.9148	0.447352	0.103105	1
ENSMUSG00000093413	Snora15	6.78119	3.35403	14.8021	7.89262	1.23891	0.00582674	0.198439	6.71274	3.34923	12.0097	10.4843	1.22595	0.00329914	0.213648
ENSMUSG00000077294	Gm24123	0	0	3.91112	1.31712	5.2892	0.00582974	0.198439	0	0	0	0.593623	2.39288	1	1
ENSMUSG00000012296	Tjap1	32.3675	33.0449	21.4186	23.3229	-0.548219	0.0059048	0.200761	32.0407	32.9976	26.1366	28.1061	-0.261926	0.194736	1
ENSMUSG00000059824	Dbp	2.68418	2.74963	1.86002	1.68373	-0.614938	0.0059082	0.200761	2.65708	2.7457	2.82976	2.94055	0.0938475	0.676375	1
ENSMUSG00000000959	Oxa1l	11.1984	12.9707	17.9525	17.7154	0.55979	0.00595102	0.202041	11.0854	12.9522	15.0651	16.3157	0.38299	0.0673641	1
ENSMUSG00000016239	Lonrf3	2.91878	2.49959	1.87497	1.65409	-0.611658	0.0059755	0.202696	2.88932	2.49601	1.94726	1.46655	-0.654622	0.00654896	0.354885
ENSMUSG00000086841	2410006H16Rik	140.938	236.696	323.519	288.799	0.696037	0.00602456	0.204184	139.515	236.358	360.808	294.619	0.800921	0.00230223	0.162228
ENSMUSG00000097960	A330074K22Rik	0.975172	0.584639	0.387022	0.369282	-1.00232	0.00605319	0.204976	0.965327	0.583802	0.526727	0.548254	-0.49101	0.158157	1
ENSMUSG00000015711	Prune	4.94638	3.95671	6.70293	6.61373	0.585078	0.00607968	0.205696	4.89645	3.95105	5.62382	6.36619	0.442308	0.0450191	1
ENSMUSG00000054499	Dedd2	1.4205	1.53473	2.53835	2.28095	0.701188	0.00608658	0.205752	1.40616	1.53254	2.56927	2.77697	0.856259	0.00085504	0.076834
ENSMUSG00000029033	Acap3	8.22758	7.07839	5.0533	5.29869	-0.563127	0.00609629	0.205865	8.14453	7.06826	5.96964	5.56061	-0.398788	0.0554193	1
ENSMUSG00000085133	B930095G15Rik	0.908087	0.533768	0.246234	0.425671	-1.08473	0.00610046	0.205865	0.89892	0.533005	0.415032	0.348815	-0.871287	0.0190913	0.701012
ENSMUSG00000050549	5730508B09Rik	3.51025	3.949	2.46107	2.25993	-0.662315	0.00612644	0.206564	3.47482	3.94335	2.61096	2.09789	-0.661061	0.00898552	0.434622
ENSMUSG00000097002	Gm2670	0.275289	0.27232	0.0817559	0.115636	-1.46975	0.00615435	0.207327	0.27251	0.271931	0.197714	0.173723	-0.547654	0.235817	1
ENSMUSG00000087594	BC039771	0.421304	0.285558	0.194631	0.137643	-1.03778	0.00620164	0.208741	0.417051	0.285149	0.171158	0.103392	-1.32343	0.00100094	0.0865692
ENSMUSG00000024785	Rcl1	16.308	22.5222	12.8969	12.5523	-0.61195	0.00621257	0.208929	16.1434	22.49	14.8507	13.4852	-0.449738	0.0505229	1
ENSMUSG00000060675	Pla2g16	7.42845	11.4345	6.27814	5.72428	-0.653679	0.00622543	0.209182	7.35345	11.4182	9.86799	8.72492	-0.0155522	0.953512	1
ENSMUSG00000082051	Gm16072	2.48123	1.6669	1.2341	1.18186	-0.761225	0.0062363	0.209368	2.45618	1.66451	1.56855	1.49555	-0.411644	0.128527	1
ENSMUSG00000044167	Foxo1	3.366	2.54066	1.95682	1.87825	-0.617407	0.0062698	0.210312	3.33202	2.53702	1.62462	1.78076	-0.780229	0.00078232	0.0716133
ENSMUSG00000051236	Msrb3	64.9112	55.4786	40.6927	41.1013	-0.557442	0.00631289	0.211576	64.2559	55.3992	48.0816	46.3535	-0.341308	0.098911	1
ENSMUSG00000095731	Gm25312	3.63849	3.08507	7.78008	9.17017	1.33375	0.00634288	0.2124	3.60176	3.08066	6.65175	2.29609	0.423971	0.555725	1
ENSMUSG00000097000	Gm17435	0.865497	1.09297	0.505324	0.61366	-0.827317	0.00636647	0.213008	0.85676	1.09141	0.555477	0.845992	-0.48475	0.130409	1
ENSMUSG00000019866	Aim1	3.21822	2.00935	4.47877	3.89902	0.686132	0.00637817	0.213026	3.18574	2.00647	6.55757	6.30512	1.3138	1.44702e-07	4.80448e-05
ENSMUSG00000091155	Serpine3	0.830611	0.417347	0.164451	0.271367	-1.46094	0.00638453	0.213026	0.822226	0.41675	0.108464	0.559105	-0.835421	0.1627	1
ENSMUSG00000037242	Clic4	93.2969	84.6219	60.6764	61.033	-0.547715	0.00638733	0.213026	92.3551	84.5008	83.9387	87.0658	-0.0484866	0.81196	1
ENSMUSG00000028706	Nsun4	0.811321	0.878436	1.42986	1.23433	0.654113	0.00638878	0.213026	0.803131	0.877179	0.940851	0.887956	0.116592	0.655626	1
ENSMUSG00000024603	Dctn4	26.2013	25.526	38.5865	36.7115	0.541812	0.00640035	0.213231	25.9368	25.4895	30.6452	32.3944	0.293814	0.144221	1
ENSMUSG00000024663	Rab3il1	4.4555	5.31462	7.46054	6.97995	0.56124	0.00642246	0.213786	4.41052	5.30702	7.46658	7.3134	0.60226	0.00415231	0.25449
ENSMUSG00000040260	Daam2	12.1564	8.90423	15.6653	16.1226	0.595296	0.00649144	0.215898	12.0336	8.89149	14.3835	14.4115	0.461905	0.0360456	1
ENSMUSG00000000131	Xpo6	9.27508	7.95622	5.53075	6.16672	-0.558443	0.00650696	0.216231	9.18145	7.94484	5.77204	5.92148	-0.549866	0.0074251	0.386846
ENSMUSG00000094275	Gm22290	12.4748	13.3686	21.6113	24.9632	0.835897	0.00656366	0.217766	12.3489	13.3495	16.1542	8.26592	-0.0836967	0.88965	1
ENSMUSG00000026827	Gpd2	5.51214	4.55985	7.67956	7.19554	0.564465	0.00656427	0.217766	5.45649	4.55332	8.2355	8.82838	0.771105	0.000247224	0.0290469
ENSMUSG00000024912	Fosl1	3.65589	4.58725	6.45675	6.15174	0.604591	0.00659009	0.218437	3.61898	4.58069	2.15885	2.22949	-0.90896	0.000316184	0.0351926
ENSMUSG00000006169	Clint1	20.4915	16.7146	12.3587	12.8232	-0.562586	0.00659878	0.218541	20.2847	16.6907	12.8764	14.2348	-0.44707	0.0342288	0.97037
ENSMUSG00000044033	Ccdc141	0.932023	0.74926	0.592476	0.494497	-0.621136	0.0066117	0.218784	0.922614	0.748188	0.686483	0.707734	-0.255901	0.253565	1
ENSMUSG00000035799	Twist1	37.0046	41.5582	56.4326	58.151	0.543748	0.00663249	0.219286	36.631	41.4988	40.534	43.1881	0.0991041	0.627805	1
ENSMUSG00000043004	Gng2	0	0.0389529	0.157173	0.046314	2.12955	0.00663962	0.219337	0	0.0388972	0.0431932	0.0834942	1.42011	0.0690026	1
ENSMUSG00000050328	Hoxc12	3.48039	3.10739	1.73647	2.15169	-0.759139	0.00671619	0.221573	3.44525	3.10295	1.12571	1.75029	-1.17494	0.000136259	0.0181582
ENSMUSG00000029922	Mkrn1	6.62049	6.46823	10.0216	9.09649	0.547145	0.00672272	0.221573	6.55366	6.45898	7.72146	7.69042	0.244249	0.229437	1
ENSMUSG00000064352	mt-Ts1	3.24101	0	4.04259	9.52979	2.25991	0.00672428	0.221573	3.20829	0	2.22191	2.86336	0.913285	0.575067	1
ENSMUSG00000022676	Snai2	26.1902	23.7577	15.5883	18.3202	-0.558719	0.00678633	0.223373	25.9258	23.7237	11.5974	10.7051	-1.15388	3.0718e-08	1.19158e-05
ENSMUSG00000079442	St6galnac4	10.8133	11.9147	8.02365	7.5422	-0.546448	0.00679032	0.223373	10.7042	11.8976	7.46212	8.03994	-0.544573	0.008331	0.41474
ENSMUSG00000028793	Rnf19b	11.5556	10.1648	16.1757	15.5687	0.548824	0.00682132	0.224205	11.4389	10.1503	11.109	11.2172	0.0496117	0.815755	1
ENSMUSG00000052534	Pbx1	3.66303	2.36272	4.41502	5.03769	0.652106	0.00685498	0.225123	3.62605	2.35934	3.62971	3.64615	0.28439	0.238345	1
ENSMUSG00000031283	Chrdl1	0.0491125	0.0462693	0.0116684	0.00687662	-2.23985	0.00686458	0.225249	0.0486167	0.0462031	0.00641325	0.0185956	-1.84578	0.0180882	0.678161
ENSMUSG00000054474	Thnsl2	2.76034	3.06286	4.55428	4.16557	0.579086	0.00691634	0.226233	2.73247	3.05847	3.5845	3.7161	0.32983	0.139629	1
ENSMUSG00000022297	Fzd6	2.68576	2.08932	4.24985	3.22019	0.653266	0.00691682	0.226233	2.65865	2.08633	3.64675	3.70895	0.63868	0.00462929	0.276649
ENSMUSG00000059248	2015-09-09	31.2933	27.8628	20.0369	20.5262	-0.544181	0.00691763	0.226233	30.9774	27.823	24.2675	26.3893	-0.214891	0.296106	1
ENSMUSG00000032537	Ephb1	0	0	0.00611369	0.0576484	5.3402	0.00691767	0.226233	0	0	0	0.012991	3.24765	0.54823	1
ENSMUSG00000041046	Ramp3	0.0766303	0.0252679	0.223027	0.300429	2.39777	0.00706687	0.23092	0.0758567	0.0252318	0.210139	0.169253	1.95956	0.0463498	1
ENSMUSG00000028630	Dyrk2	15.1814	10.6758	8.15843	8.62921	-0.619883	0.00709961	0.231796	15.0282	10.6606	9.53456	10.0365	-0.388993	0.0911619	1
ENSMUSG00000037379	Spon2	3.16111	4.4788	5.91439	5.97872	0.628043	0.00710721	0.231851	3.1292	4.47239	7.67526	7.76739	1.01248	2.22066e-05	0.00384969
ENSMUSG00000005442	Cic	10.8475	7.28123	5.66948	6.07688	-0.625022	0.00711651	0.231958	10.738	7.27081	6.99339	7.04406	-0.358325	0.122927	1
ENSMUSG00000057230	Aak1	3.64114	2.54927	2.09457	1.91272	-0.623168	0.00712234	0.231958	3.60438	2.54562	2.54181	2.63849	-0.244127	0.288795	1
ENSMUSG00000048368	Omd	28.1695	40.9211	50.6543	55.1496	0.612788	0.00714665	0.232557	27.8851	40.8625	47.1527	49.0532	0.482959	0.0359996	1
ENSMUSG00000030666	Calcb	0.548861	0.334118	0.0702161	0.165524	-1.85428	0.00716564	0.232981	0.54332	0.33364	0.231555	0.186502	-1.00232	0.0968952	1
ENSMUSG00000074273	Gm10657	0.427939	0.458601	0.0444816	0.157288	-2.14423	0.00719321	0.233684	0.423619	0.457945	0.391171	0.283556	-0.392469	0.639558	1
ENSMUSG00000020390	Ube2b	38.8262	53.2982	68.6835	69.9974	0.589185	0.00721463	0.234017	38.4343	53.2219	59.0465	59.6951	0.372646	0.0948497	1
ENSMUSG00000064495	Gm24313	17.5309	21.4709	27.0731	40.0925	0.763292	0.00721541	0.234017	17.3539	21.4401	27.4709	20.6509	0.295398	0.296799	1
ENSMUSG00000016382	Pls3	28.271	23.9414	17.9214	17.7762	-0.548126	0.00722835	0.234243	27.9856	23.9072	22.4894	24.4412	-0.144627	0.486406	1
ENSMUSG00000040703	Cyp2s1	0.10346	0.0744322	0.0391055	0.00921853	-1.73662	0.00728774	0.2358	0.102416	0.0743257	0.0945708	0.016619	-0.641181	0.319653	1
ENSMUSG00000021823	Vcl	34.5098	24.091	18.5886	19.8464	-0.607901	0.00728843	0.2358	34.1614	24.0565	21.8453	23.002	-0.375803	0.098563	1
ENSMUSG00000064393	Gm23627	1.03957	1.71393	6.05117	3.56618	1.72535	0.00732443	0.236618	1.02908	1.71148	3.801	2.29609	1.05631	0.141878	1
ENSMUSG00000054293	A630033H20Rik	3.12021	2.64562	2.05186	1.68513	-0.61712	0.00732581	0.236618	3.08871	2.64184	2.45923	1.58928	-0.498771	0.0612774	1
ENSMUSG00000056427	Slit3	4.6691	3.6275	6.15439	6.16144	0.572922	0.0074009	0.238847	4.62196	3.62231	4.73565	5.07759	0.254208	0.245452	1
ENSMUSG00000047787	Flrt1	0.460946	0.291576	0.117337	0.248943	-1.03449	0.00744086	0.239939	0.456293	0.291159	0.171976	0.216084	-0.912254	0.010573	0.481959
ENSMUSG00000028381	Ugcg	25.605	21.0078	34.3322	34.0697	0.553817	0.00745279	0.240126	25.3465	20.9778	29.698	28.6224	0.332691	0.111919	1
ENSMUSG00000048261	Gm4879	6.02558	4.80278	3.71286	3.10162	-0.655113	0.00746265	0.240246	5.96475	4.79591	3.80399	3.52344	-0.546159	0.0253136	0.841292
ENSMUSG00000021876	Rnase4	14.8456	17.174	23.3793	23.3025	0.542283	0.00756791	0.243434	14.6957	17.1495	26.761	25.3521	0.708908	0.000650582	0.0617171
ENSMUSG00000047649	Cd3eap	10.2266	8.56757	6.64803	5.87689	-0.580141	0.00759164	0.243578	10.1234	8.55531	6.33346	6.20971	-0.570963	0.00884045	0.430796
ENSMUSG00000097707	Gm26742	0.247591	0.0870828	0.0411768	0.048534	-1.77125	0.00759493	0.243578	0.245091	0.0869582	0.0603514	0.0437481	-1.55293	0.0281732	0.885162
ENSMUSG00000029161	Cgref1	11.7946	16.8758	27.0668	18.8721	0.677075	0.00759518	0.243578	11.6756	16.8517	22.2101	31.3345	0.904383	0.00040718	0.042428
ENSMUSG00000042784	Muc1	0.164962	0.0621648	0.274347	0.369561	1.59118	0.00759725	0.243578	0.163296	0.0620758	0.172329	0.22902	0.936337	0.192038	1
ENSMUSG00000003420	Fcgrt	77.1233	94.4172	128.74	123.228	0.554259	0.00762252	0.244189	76.3448	94.2821	128.919	126.403	0.581015	0.00600453	0.331758
ENSMUSG00000063430	Wscd2	2.15068	1.93591	1.41122	1.38864	-0.543531	0.00763126	0.244269	2.12897	1.93314	2.31994	2.4719	0.239794	0.247281	1
ENSMUSG00000034161	Scx	9.4258	16.4374	8.20163	7.19076	-0.753968	0.00765769	0.244915	9.33064	16.4139	17.0986	16.1399	0.361545	0.182632	1
ENSMUSG00000025626	Phf6	11.9384	9.37784	15.3799	16.0747	0.562247	0.00768055	0.245446	11.8179	9.36443	10.877	11.2697	0.0651895	0.761872	1
ENSMUSG00000077734	Snord83b	245.864	105.099	290.168	358.272	0.891384	0.00768775	0.24545	243.382	104.948	204.702	138.704	-0.0154491	0.962424	1
ENSMUSG00000095068	Gm26189	0	2.05671	4.75449	4.07563	1.81288	0.00769321	0.24545	0	2.05377	2.85075	1.37765	0.774856	0.461261	1
ENSMUSG00000002831	Plin4	0.882169	0.626035	0.510307	0.357132	-0.772886	0.00771191	0.245846	0.873263	0.625139	0.666134	0.677718	-0.141096	0.615719	1
ENSMUSG00000054589	Gm9949	0.286965	0.340643	0.7636	0.900035	1.36039	0.00772196	0.245966	0.284068	0.340156	0.839387	1.06481	1.57061	0.00182444	0.137427
ENSMUSG00000041828	Abca8a	0.432598	0.280101	0.614805	0.578181	0.772246	0.00774301	0.246437	0.42823	0.2797	0.395429	0.493372	0.354151	0.27245	1
ENSMUSG00000064994	Gm22422	278.364	311.019	408.583	447.734	0.537662	0.00774959	0.246446	275.554	310.574	429.591	203.063	0.109483	0.716764	1
ENSMUSG00000056938	Acbd4	3.61046	4.25359	5.72309	5.89784	0.55845	0.00777743	0.24699	3.57402	4.2475	6.44581	6.04726	0.670924	0.00183235	0.137528
ENSMUSG00000077167	Gm24119	11.0194	9.04675	18.7004	14.5475	0.746745	0.0077827	0.24699	10.9082	9.0338	25.6955	22.6498	1.28862	8.19679e-07	0.000221901
ENSMUSG00000074039	4930520O04Rik	0.225924	0.186239	0.0821917	0.069198	-1.39746	0.00778561	0.24699	0.223643	0.185973	0.167791	0.149699	-0.346294	0.432698	1
ENSMUSG00000021260	Hhipl1	5.41209	4.01704	6.67121	7.69676	0.612979	0.00783003	0.248157	5.35745	4.01129	7.81833	8.40036	0.797704	0.00049532	0.0496314
ENSMUSG00000022462	Slc38a2	66.523	51.4842	40.1611	39.5	-0.566606	0.00783506	0.248157	65.8514	51.4105	69.4925	71.9492	0.270741	0.208727	1
ENSMUSG00000026991	Pkp4	8.5827	6.81056	4.82519	5.52274	-0.57187	0.00784532	0.248174	8.49606	6.80082	5.97776	6.74194	-0.264582	0.21955	1
ENSMUSG00000073557	Ppp1r12b	3.16172	2.26568	1.83359	1.74639	-0.597755	0.00784828	0.248174	3.1298	2.26244	2.36017	2.15861	-0.25289	0.263706	1
ENSMUSG00000025153	Fasn	22.8322	15.1246	12.3714	12.2797	-0.622138	0.00787038	0.248672	22.6017	15.103	12.6657	10.9074	-0.677108	0.00479418	0.285024
ENSMUSG00000031075	Ano1	0.223907	0.221492	0.545271	0.297835	0.930734	0.0078829	0.248788	0.221647	0.221175	0.475125	0.791268	1.51415	5.08696e-06	0.00101685
ENSMUSG00000041605	5730559C18Rik	0.385103	0.444441	0.812016	0.620094	0.780836	0.00788828	0.248788	0.381215	0.443805	0.590882	0.656157	0.582118	0.0506354	1
ENSMUSG00000036292	Gramd1c	0.786228	0.80805	1.34154	1.12087	0.628124	0.00789995	0.248788	0.77829	0.806893	1.09201	1.21783	0.540986	0.023721	0.805342
ENSMUSG00000040435	Ppp1r15a	7.36638	8.45726	11.6245	11.4043	0.539541	0.00790038	0.248788	7.29202	8.44516	11.906	11.0637	0.543623	0.00916244	0.440777
ENSMUSG00000034266	Batf	0.520877	0.648845	1.1069	1.47485	1.09764	0.0079058	0.248788	0.515619	0.647916	0.687733	0.562446	0.0754278	1	1
ENSMUSG00000001436	Slc19a1	5.91727	7.02885	4.10042	4.69331	-0.560624	0.00793591	0.249535	5.85754	7.01879	5.75642	5.26977	-0.225711	0.290099	1
ENSMUSG00000075325	Gm13582	0.145485	0.0274125	0	0	-5.19324	0.00795328	0.249764	0.144016	0.0273733	0	0	-5.19512	0.00860628	0.423068
ENSMUSG00000091905	Gm6395	4.55135	4.9049	7.47703	6.63693	0.575868	0.00795825	0.249764	4.5054	4.89788	6.15588	5.9171	0.356885	0.104871	1
ENSMUSG00000009013	Dynll1	48.7322	68.7244	37.353	40.3066	-0.597432	0.00796232	0.249764	48.2402	68.6261	45.0451	40.3739	-0.452703	0.0492745	1
ENSMUSG00000018363	Smurf2	30.618	23.5887	41.7014	38.7243	0.569659	0.00800488	0.250899	30.3089	23.555	41.9346	43.4252	0.664648	0.0021269	0.152619
ENSMUSG00000059588	Calcrl	0.158305	0.109144	0.0359013	0.0775791	-1.22626	0.00801189	0.250918	0.156706	0.108987	0.0526193	0.0762864	-0.997192	0.0246216	0.828026
ENSMUSG00000074357	AA386476	0.695337	0.39305	0.192736	0.227172	-1.31205	0.00804815	0.251654	0.688318	0.392488	0.121065	0.0585061	-2.50105	4.78692e-05	0.00754447
ENSMUSG00000020732	Rab37	0.0310757	0.0341561	0.0689092	0.15229	1.68339	0.00805245	0.251654	0.030762	0.0341073	0.0568113	0.100667	1.24418	0.0624452	1
ENSMUSG00000015890	Amdhd1	0.274115	0.346481	0.664826	0.582112	0.980291	0.00805469	0.251654	0.271348	0.345985	0.313204	0.282537	-0.0771803	1	1
ENSMUSG00000051495	Irf2bp2	40.3952	33.0009	25.1997	24.9699	-0.5485	0.00811078	0.253091	39.9874	32.9536	35.2979	36.9727	-0.0129882	0.950695	1
ENSMUSG00000034757	Tmub2	17.8943	22.0742	29.6918	28.769	0.547332	0.0081136	0.253091	17.7136	22.0427	27.2051	25.9321	0.417226	0.0477574	1
ENSMUSG00000066975	Cryba4	0.23831	0.534343	0.1189	0.0934293	-1.8857	0.00814303	0.253807	0.235904	0.533578	0.0435668	0.378974	-0.902264	0.232471	1
ENSMUSG00000070063	Snora33	58.9712	91.1221	121.341	116.02	0.651258	0.00815058	0.253841	58.3759	90.9917	139.286	94.6922	0.639214	0.0243496	0.8224
ENSMUSG00000059895	Ptp4a3	2.61685	3.48302	2.20585	1.70989	-0.641386	0.00817098	0.254274	2.59043	3.47804	2.0971	2.60751	-0.371654	0.12996	1
ENSMUSG00000022351	Sqle	10.6796	12.1099	8.3517	7.30911	-0.541356	0.00823088	0.255935	10.5718	12.0926	9.88444	10.4704	-0.155609	0.449156	1
ENSMUSG00000043372	Hexim2	2.44308	3.45247	4.66286	4.51538	0.626756	0.00823843	0.255966	2.41841	3.44753	3.84955	4.4607	0.491764	0.0489765	1
ENSMUSG00000037990	Sh3rf3	2.58846	1.75304	1.27637	1.47707	-0.652547	0.00825331	0.256226	2.56233	1.75053	1.7028	1.65195	-0.357046	0.142277	1
ENSMUSG00000024810	Il33	0.207416	0.149221	0.47039	0.314181	1.18253	0.00829565	0.257308	0.205322	0.149007	0.155123	0.166588	-0.100347	0.890235	1
ENSMUSG00000006932	Ctnnb1	206.731	170.497	130.604	127.531	-0.547226	0.00830133	0.257308	204.644	170.253	149.874	159.791	-0.275716	0.189515	1
ENSMUSG00000021403	Serpinb9b	0.0509216	0.0783571	0.225834	0.166365	1.53443	0.00834169	0.258184	0.0504076	0.078245	0.34134	0.164956	1.89047	0.000876998	0.0782685
ENSMUSG00000002799	Jag2	1.08061	0.730675	1.63791	1.32726	0.733199	0.00834274	0.258184	1.0697	0.72963	1.31284	1.92146	0.861795	0.00426751	0.260431
ENSMUSG00000004360	9330159F19Rik	0.0586348	0.0515577	0.113768	0.172408	1.35898	0.00835155	0.258252	0.0580429	0.0514839	0.214388	0.233111	2.02602	1.66164e-05	0.00297267
ENSMUSG00000023026	Dip2b	8.8547	5.02599	4.28592	4.32516	-0.686984	0.0083853	0.259091	8.76531	5.0188	5.41534	5.04985	-0.395703	0.129452	1
ENSMUSG00000064605	Gm22220	3.35051	2.20958	4.64352	9.12198	1.31993	0.00840106	0.259374	3.31668	2.20642	10.2088	2.63119	1.23274	0.0481859	1
ENSMUSG00000063972	Nr6a1	0.999849	0.774314	0.549197	0.606866	-0.612355	0.00843361	0.260034	0.989756	0.773206	0.50728	0.628065	-0.628066	0.0100316	0.466781
ENSMUSG00000032561	Acpp	0.0283349	0.0654017	0.111919	0.124973	1.22577	0.00843572	0.260034	0.0280488	0.0653081	0.135977	0.0563248	0.945265	0.0793536	1
ENSMUSG00000088393	Gm26308	4.86152	5.34343	14.1491	11.9122	1.33366	0.00845792	0.260513	4.81244	5.33578	13.3314	6.44256	0.932844	0.109889	1
ENSMUSG00000081233	Gm12857	0.932271	1.47555	2.32569	2.55848	0.961912	0.00851988	0.262216	0.922859	1.47343	2.13042	2.47092	0.889151	0.0174918	0.669905
ENSMUSG00000011171	Vipr2	0.250931	0.141842	0.39745	0.363059	1.01048	0.0085322	0.262389	0.248397	0.141639	0.229371	0.337815	0.591734	0.174485	1
ENSMUSG00000090761	Gm17201	5.68012	4.21415	2.7159	2.50525	-0.891021	0.00854853	0.262684	5.62278	4.20812	3.76426	3.51278	-0.41063	0.201899	1
ENSMUSG00000056267	Cep70	5.52038	5.34136	3.722	3.71852	-0.544674	0.00859649	0.263951	5.46465	5.33372	5.08503	5.06543	-0.0886786	0.673348	1
ENSMUSG00000095233	Gm26378	0	0.685572	2.59336	2.54727	2.49544	0.00862611	0.264654	0	0.684591	1.9005	1.83687	2.05417	0.126185	1
ENSMUSG00000082806	Rpl13-ps1	0.74344	1.08951	0.206069	0.404814	-1.6339	0.00863342	0.264671	0.735935	1.08796	0.453043	0.510854	-0.947626	0.116896	1
ENSMUSG00000065845	Gm25189	3.04218	7.35623	8.4324	14.246	1.04276	0.00864315	0.264761	3.01147	7.3457	8.34237	3.58359	0.144335	0.820309	1
ENSMUSG00000090698	Apold1	0.839384	1.43924	2.06605	1.79349	0.738297	0.00866247	0.265146	0.830911	1.43718	1.84143	1.91327	0.704159	0.013073	0.555496
ENSMUSG00000017734	Dbndd2	0.240731	0.0992225	0.500448	0.383412	1.48221	0.00868135	0.265515	0.2383	0.0990806	0.192541	0.239265	0.454912	0.620565	1
ENSMUSG00000014907	Naf1	6.83634	5.56849	3.53376	4.61789	-0.604913	0.00868911	0.265515	6.76732	5.56052	4.52627	4.39106	-0.463902	0.0322696	0.939451
ENSMUSG00000064823	Snord82	33.5374	7.89898	47.144	55.5674	1.35347	0.00869486	0.265515	33.1989	7.88768	44.524	21.8694	0.725196	0.243168	1
ENSMUSG00000078794	Dact3	13.7158	14.2819	10.1399	9.2362	-0.530791	0.00870794	0.265707	13.5773	14.2615	10.8966	11.7211	-0.299944	0.143183	1
ENSMUSG00000022246	Rai14	38.3328	28.404	22.7106	22.2005	-0.570822	0.00872373	0.265982	37.9458	28.3634	18.3827	20.4309	-0.772087	0.000514672	0.0506641
ENSMUSG00000020516	Rps6kb1	7.31904	6.01158	4.41496	4.7297	-0.542876	0.00874507	0.266426	7.24515	6.00298	4.45837	4.60927	-0.545959	0.00892312	0.432672
ENSMUSG00000064845	Gm26203	0.487586	0	2.83816	1.91158	3.32048	0.00876124	0.266586	0.482664	0	2.22846	1.29231	2.87907	0.0483866	1
ENSMUSG00000027007	Ssfa2	7.30395	4.84758	3.88337	4.00965	-0.61959	0.00876713	0.266586	7.23022	4.84064	4.14073	4.33217	-0.507712	0.0329488	0.950324
ENSMUSG00000022698	Naa50	21.2405	17.9378	12.9687	14.0185	-0.537312	0.00877074	0.266586	21.0261	17.9121	13.7934	13.2918	-0.523116	0.0114662	0.505327
ENSMUSG00000001089	Luzp1	25.4411	16.4283	13.663	13.5067	-0.622633	0.0087943	0.267095	25.1843	16.4048	15.0305	14.6834	-0.483902	0.0425916	1
ENSMUSG00000054150	Syne3	10.1458	6.23607	4.96229	5.42764	-0.654669	0.00881874	0.267464	10.0434	6.22714	6.32281	6.43788	-0.348129	0.160358	1
ENSMUSG00000080610	Snord110	57.5642	21.6927	67.6983	99.1382	1.09817	0.00882012	0.267464	56.9831	21.6617	46.6048	39.2323	0.154287	0.761945	1
ENSMUSG00000024431	Nr3c1	13.5771	8.90938	7.29873	7.36778	-0.615677	0.00884294	0.267949	13.44	8.89663	8.00554	7.98396	-0.481473	0.0412792	1
ENSMUSG00000023087	Ccrn4l	0.947216	0.938585	0.571751	0.692758	-0.579156	0.00886388	0.268376	0.937654	0.937242	0.540595	0.488513	-0.86517	0.000111006	0.0155326
ENSMUSG00000041057	Wdr43	28.5118	24.954	19.4371	17.4972	-0.532872	0.00889681	0.269164	28.224	24.9183	16.6703	17.5022	-0.636495	0.00189927	0.140399
ENSMUSG00000051147	Nat2	8.67067	9.72319	13.9638	12.8013	0.538889	0.00890408	0.269177	8.58314	9.70928	11.9053	9.92289	0.251997	0.248907	1
ENSMUSG00000032841	Prr5l	9.39482	8.88301	6.26321	6.48693	-0.519293	0.00891748	0.269374	9.29998	8.8703	9.2016	9.10718	0.0112386	0.958148	1
ENSMUSG00000025041	Nt5c2	11.9958	11.8408	8.16731	8.49461	-0.516631	0.0089444	0.269979	11.8747	11.8239	10.628	11.5069	-0.0984072	0.626334	1
ENSMUSG00000095567	Noc2l	36.1359	41.7577	27.1893	26.8128	-0.528882	0.00895339	0.270042	35.7711	41.698	28.641	31.4331	-0.367267	0.0772517	1
ENSMUSG00000081467	Gm13337	0.380458	0.547424	0.143804	0.203398	-1.45525	0.00900545	0.271404	0.376617	0.546641	0.537461	0.152784	-0.455252	0.394656	1
ENSMUSG00000032346	Ooep	0.258066	0.442491	0.729623	0.682931	0.952642	0.00903258	0.272012	0.255461	0.441858	0.495376	0.638388	0.645883	0.107282	1
ENSMUSG00000026347	Tmem163	0.330973	0.282465	0.161894	0.0763281	-1.29729	0.00907879	0.273193	0.327631	0.282061	0.124573	0.206405	-0.853323	0.0644884	1
ENSMUSG00000080364	Gm25777	27.3282	49.416	60.4772	70.8508	0.754002	0.00909946	0.273566	27.0523	49.3453	51.5719	28.8168	0.0595147	0.863353	1
ENSMUSG00000039046	Usp6nl	7.20115	5.04939	4.2446	3.86058	-0.593573	0.00910514	0.273566	7.12846	5.04217	3.96783	4.28477	-0.55852	0.0146675	0.59561
ENSMUSG00000009894	Snap47	18.238	20.7288	28.6539	27.4262	0.524447	0.00913414	0.274125	18.0538	20.6992	21.4104	22.7611	0.187974	0.358633	1
ENSMUSG00000029291	Rufy3	3.63339	3.12778	2.45628	2.06603	-0.574136	0.00913773	0.274125	3.59671	3.12331	2.18034	2.1441	-0.632428	0.0039823	0.246871
ENSMUSG00000077549	Snord71	7.21511	4.32563	13.6357	11.5719	1.18604	0.00915354	0.274266	7.14227	4.31944	4.7965	9.85132	0.41047	0.528151	1
ENSMUSG00000033356	Pus7l	2.65326	2.70217	1.75947	1.84341	-0.573001	0.00915644	0.274266	2.62648	2.6983	1.6578	2.32926	-0.41677	0.0905212	1
ENSMUSG00000029326	Enoph1	19.284	22.6796	14.3238	14.628	-0.536945	0.0091694	0.274445	19.0893	22.6472	16.797	17.1975	-0.297359	0.15782	1
ENSMUSG00000022887	Masp1	3.08109	2.82873	4.30363	4.34228	0.551738	0.00918011	0.274555	3.04999	2.82469	2.63229	2.52637	-0.184783	0.418247	1
ENSMUSG00000038732	Mboat1	11.942	11.9116	8.11804	8.5151	-0.520278	0.00920111	0.274973	11.8214	11.8946	9.79702	8.44035	-0.379078	0.0676418	1
ENSMUSG00000020305	Asb3	6.39603	6.42078	9.8943	8.5874	0.528378	0.00922332	0.275427	6.33146	6.41159	7.30346	7.58814	0.224661	0.268645	1
ENSMUSG00000032376	Usp3	3.57189	4.16482	5.54605	5.62498	0.528387	0.00930615	0.277689	3.53583	4.15886	5.42702	5.21881	0.466809	0.0244728	0.824435
ENSMUSG00000027806	Tsc22d2	8.71566	6.1348	4.74514	5.14015	-0.58581	0.00933953	0.278406	8.62767	6.12602	5.52997	5.33931	-0.439365	0.0511755	1
ENSMUSG00000097912	6330403N20Rik	0.557006	0.612221	0.231589	0.181979	-1.47561	0.0093444	0.278406	0.551383	0.611345	0.678864	0.615128	0.141056	0.741449	1
ENSMUSG00000020864	Ankrd40	40.5336	37.5039	27.6421	26.8913	-0.516673	0.00941588	0.280323	40.1244	37.4503	35.7104	35.9185	-0.114812	0.568959	1
ENSMUSG00000028821	Syf2	24.0954	35.6605	45.7097	44.6508	0.594979	0.00945632	0.281313	23.8522	35.6095	41.1978	40.3609	0.454282	0.0515459	1
ENSMUSG00000058013	2015-09-11	83.0426	62.2018	48.9053	49.4317	-0.562433	0.00955065	0.28388	82.2043	62.1128	56.2782	57.1406	-0.347353	0.112313	1
ENSMUSG00000031304	Il2rg	0.32736	0.481592	0.879467	0.691069	0.921773	0.00956201	0.28388	0.324055	0.480903	0.414323	0.467193	0.0931182	0.851848	1
ENSMUSG00000003662	Ciao1	15.4304	18.3501	24.4527	24.2816	0.52772	0.00956465	0.28388	15.2746	18.3239	20.7378	21.4123	0.326138	0.115749	1
ENSMUSG00000084911	Gm16185	1.04865	0.46482	0.400265	0.303288	-1.06197	0.00957317	0.28388	1.03807	0.464155	0.628558	0.364509	-0.570713	0.179017	1
ENSMUSG00000097729	2310015A10Rik	1.1156	0.765744	0.567967	0.557873	-0.72212	0.00957884	0.28388	1.10434	0.764648	0.728394	0.714065	-0.357356	0.189354	1
ENSMUSG00000062980	Cped1	5.25211	3.73903	3.14472	2.81886	-0.589542	0.00958855	0.283953	5.19909	3.73368	4.48366	4.45306	0.00278031	0.996803	1
ENSMUSG00000024427	Spry4	0.985381	1.16495	0.749444	0.600678	-0.672557	0.0096402	0.285108	0.975433	1.16328	0.120828	0.0849328	-3.37309	1.62938e-21	3.75516e-18
ENSMUSG00000077571	Snora36b	1.68236	1.94158	2.79793	8.65683	1.58624	0.00964212	0.285108	1.66537	1.9388	6.15123	3.71581	1.40772	0.0165409	0.646763
ENSMUSG00000020075	Ddx21	39.3385	30.9084	24.1535	23.9794	-0.544917	0.00971148	0.286943	38.9414	30.8642	23.0561	24.0142	-0.568065	0.0078013	0.399671
ENSMUSG00000036533	Cdc42ep3	26.413	31.4536	20.3083	19.8145	-0.529203	0.00978107	0.288605	26.1464	31.4086	21.7087	21.7499	-0.406288	0.0512952	1
ENSMUSG00000029314	Agpat9	0.243793	0.289396	0.473027	0.541614	0.900822	0.00978247	0.288605	0.241332	0.288982	0.311985	0.330258	0.256912	0.523292	1
ENSMUSG00000068196	Col8a1	49.0197	39.0263	30.924	29.4874	-0.543049	0.00982311	0.289586	48.5248	38.9704	38.0388	35.9356	-0.241881	0.255462	1
ENSMUSG00000072720	Myo18b	0.0152048	0.0200544	0	0	-5.11999	0.00984178	0.289718	0.0150513	0.0200257	0.023164	0.0134331	0.0190881	1	1
ENSMUSG00000080855	Rpl35-ps1	0.44553	0.587633	0	0	-5.11999	0.00984237	0.289718	0.441032	0.586792	0.543	0.26241	-0.382049	0.801597	1
ENSMUSG00000064512	Gm22456	1.77733	0.87908	3.69484	5.22601	1.7889	0.00987784	0.290544	1.75939	0.877822	2.84309	3.92557	1.42051	0.0617422	1
ENSMUSG00000025355	Mmp19	5.20029	5.04271	7.32841	7.3199	0.516577	0.00990846	0.291225	5.1478	5.0355	5.50871	5.33859	0.0914701	0.663261	1
ENSMUSG00000031604	Sc4mol	7.98398	11.0417	6.69708	6.10069	-0.573117	0.00995714	0.292437	7.90338	11.0259	8.02071	8.4233	-0.204365	0.363868	1
ENSMUSG00000004530	Coro1c	14.7721	14.3022	10.2942	10.1188	-0.51012	0.010002	0.293534	14.623	14.2817	9.93276	10.0341	-0.533611	0.00808276	0.40704
ENSMUSG00000020733	Slc9a3r1	9.01538	10.1489	14.1101	13.4513	0.522189	0.0100675	0.295236	8.92437	10.1344	12.9385	12.9112	0.437375	0.0347159	0.979414
ENSMUSG00000040859	Bsdc1	6.29738	5.88874	9.06269	8.3602	0.516607	0.0101586	0.297685	6.23381	5.88031	9.26712	9.33581	0.619329	0.00225904	0.160339
ENSMUSG00000051727	Kctd14	0.237767	0.228076	0.485301	0.487269	1.0594	0.0101956	0.298462	0.235367	0.227749	0.434677	0.49651	1.00543	0.0175548	0.671005
ENSMUSG00000025255	Zfhx4	2.77632	1.45126	1.29171	1.25874	-0.725478	0.0102004	0.298462	2.74829	1.44918	1.36698	1.27908	-0.662394	0.0195376	0.711897
ENSMUSG00000055065	Ddx17	93.1825	68.2396	56.5753	52.2733	-0.568232	0.0102118	0.298572	92.2418	68.142	73.1582	72.9541	-0.134227	0.544185	1
ENSMUSG00000079017	Ifi27l2a	9.36292	14.6449	21.261	17.5301	0.678455	0.0102317	0.298933	9.2684	14.624	22.4934	15.2712	0.647021	0.0282479	0.885491
ENSMUSG00000000628	Hk2	11.9096	8.35413	7.25792	6.19591	-0.588998	0.010257	0.299447	11.7893	8.34218	6.23042	5.7597	-0.746197	0.00106563	0.0909593
ENSMUSG00000038072	Galnt11	9.74697	8.57459	13.4418	12.8887	0.524849	0.0102727	0.299476	9.64857	8.56233	10.8875	12.9577	0.390296	0.0675412	1
ENSMUSG00000057157	Gm6054	5.40742	9.63801	12.1528	13.7512	0.751534	0.0102782	0.299476	5.35283	9.62422	9.61844	10.0711	0.366384	0.22316	1
ENSMUSG00000055116	Arntl	5.08178	4.92618	7.73662	6.70345	0.530471	0.0102809	0.299476	5.03048	4.91913	4.48799	4.55715	-0.136901	0.51954	1
ENSMUSG00000041644	Slc5a12	0.0235609	0.0543825	0	0	-5.10854	0.0102963	0.299703	0.0233231	0.0543047	0	0	-5.10367	0.0108321	0.491195
ENSMUSG00000026764	Kif5c	0.580949	0.495505	0.380029	0.265721	-0.716634	0.0103133	0.299975	0.575084	0.494796	0.332781	0.314796	-0.714718	0.00935734	0.446542
ENSMUSG00000020773	Trim47	25.6325	33.5339	20.6984	19.7724	-0.548678	0.010344	0.300645	25.3737	33.4859	21.2325	23.8115	-0.386748	0.0790205	1
ENSMUSG00000040363	Bcor	7.34013	4.78841	3.94105	4.00471	-0.607987	0.0103527	0.300674	7.26603	4.78156	4.43476	4.45541	-0.436379	0.0664918	1
ENSMUSG00000095635	Gm22951	6.7572	7.54129	15.9924	12.2269	0.973154	0.0103773	0.301002	6.68899	7.5305	4.27612	8.26592	-0.185716	0.742962	1
ENSMUSG00000053178	Gm9897	1.08904	1.75559	2.38136	2.49058	0.738756	0.0103827	0.301002	1.07804	1.75307	2.24902	2.17372	0.608773	0.0437566	1
ENSMUSG00000039109	F13a1	0.140878	0.148649	0.363154	0.24854	1.07958	0.0103871	0.301002	0.139455	0.148436	0.231792	0.199139	0.56866	0.216186	1
ENSMUSG00000096974	Gm26881	0.468514	0.803331	1.48045	1.56129	1.17917	0.0104068	0.30125	0.463784	0.802182	0.51391	0.331137	-0.636986	0.480844	1
ENSMUSG00000086158	Gm5918	2.0236	3.033	3.57579	4.50769	0.661026	0.010411	0.30125	2.00317	3.02866	4.30904	3.71783	0.659882	0.0106758	0.485791
ENSMUSG00000036777	Anln	62.5394	45.5117	35.68	37.2822	-0.566194	0.0104264	0.301474	61.9081	45.4466	46.6772	46.287	-0.207339	0.350432	1
ENSMUSG00000037613	Tnfrsf23	0.216567	0.27724	0.455512	0.437011	0.826967	0.010471	0.302539	0.214381	0.276844	0.209604	0.427683	0.358088	0.355808	1
ENSMUSG00000050556	Kcnb1	1.00771	0.449027	0.271771	0.413758	-1.06874	0.0104964	0.303051	0.997536	0.448385	0.672174	0.421082	-0.380677	0.339303	1
ENSMUSG00000064043	Trerf1	2.7646	1.87138	1.48872	1.45629	-0.645102	0.0105147	0.303329	2.73669	1.8687	1.60307	1.86144	-0.402173	0.114743	1
ENSMUSG00000088184	Gm23137	5.71763	10.9691	12.5346	22.9254	1.01788	0.0105281	0.303329	5.65991	10.9535	9.5025	8.26592	0.0374772	0.927365	1
ENSMUSG00000025422	Agap2	0.422013	0.304196	0.195865	0.192384	-0.873857	0.0105344	0.303329	0.417752	0.303761	0.305014	0.199425	-0.496039	0.137209	1
ENSMUSG00000024842	Cabp4	0	0	0.19291	0.0757925	5.12622	0.0105371	0.303329	0	0	0.106028	0.102478	4.73518	0.0372636	1
ENSMUSG00000027508	Pag1	0.634965	0.394112	0.298944	0.315748	-0.728744	0.0105575	0.303696	0.628555	0.393548	0.392629	0.466106	-0.236858	0.398143	1
ENSMUSG00000022999	Lmbr1l	2.94731	3.45247	4.65546	4.61669	0.530881	0.0105903	0.304415	2.91756	3.44753	4.71156	4.49437	0.528342	0.013375	0.560447
ENSMUSG00000002012	Pnck	0.122221	0.0483611	0	0	-4.98245	0.0106681	0.306427	0.120987	0.0482919	0.0670318	0	-1.19126	0.259459	1
ENSMUSG00000035357	Pdzrn3	6.54198	5.23232	8.09039	8.99911	0.538828	0.0106894	0.306814	6.47594	5.22484	14.9915	15.2087	1.36938	1.52011e-10	9.60585e-08
ENSMUSG00000097495	Gm26651	0.213555	0.172131	0.0591938	0.0465135	-1.78066	0.0107581	0.308558	0.211399	0.171885	0.0433792	0.0419269	-2.08106	0.00485377	0.287259
ENSMUSG00000019828	Grm1	0.112075	0.0903352	0.0310652	0.0549236	-1.22815	0.0107981	0.30948	0.110943	0.090206	0.130902	0.0935146	0.174943	0.78111	1
ENSMUSG00000005045	Chd5	0.0512109	0.0412773	0.00946319	0.016731	-1.7781	0.0108084	0.30955	0.0506939	0.0412183	0.026006	0.0402165	-0.437309	0.526437	1
ENSMUSG00000028031	Dkk2	0.8063	0.807451	1.17955	1.34639	0.642259	0.0108655	0.310938	0.798161	0.806296	1.4058	1.64895	0.927598	0.000255598	0.0298038
ENSMUSG00000031298	Gpr64	0.87771	0.875134	0.417062	0.65544	-0.71901	0.0108728	0.310938	0.868849	0.873882	0.620825	0.60004	-0.513171	0.0410124	1
ENSMUSG00000037058	Paip2	45.949	58.5603	75.5689	76.1402	0.537152	0.0109186	0.312021	45.4851	58.4765	68.6771	70.3188	0.41849	0.0516935	1
ENSMUSG00000036078	Sigmar1	13.1508	17.5482	10.2083	10.7306	-0.55378	0.0109771	0.313464	13.018	17.5231	11.4435	11.0604	-0.442165	0.0455739	1
ENSMUSG00000081160	Gm14897	0.802386	0.881925	1.77926	3.67005	1.61796	0.0109915	0.313647	0.794286	0.880663	0.977927	2.12667	0.8631	0.224076	1
ENSMUSG00000025582	Nptx1	0.295994	0.195201	0.35162	0.569861	0.926624	0.0110077	0.313664	0.293006	0.194922	0.309214	0.298862	0.352547	0.358221	1
ENSMUSG00000028539	Artn	0.38343	0.318827	0.845621	0.473846	0.93627	0.0110099	0.313664	0.379559	0.318371	0.457155	0.589133	0.600076	0.0911259	1
ENSMUSG00000095687	Rnaset2a	4.27554	4.99974	7.58713	6.39385	0.587036	0.0110186	0.313664	4.23238	4.99258	4.55284	6.38644	0.240788	0.356858	1
ENSMUSG00000022724	Mina	3.14173	3.15813	2.40959	1.86352	-0.557151	0.0110241	0.313664	3.11001	3.15361	2.41639	2.15584	-0.454436	0.0310241	0.923875
ENSMUSG00000056413	Adap1	0.192367	0.105718	0.0399907	0.047136	-1.67693	0.011062	0.314512	0.190425	0.105567	0.102573	0.0991387	-0.480707	0.454741	1
ENSMUSG00000022836	Mylk	6.76336	4.71505	3.90925	3.79177	-0.573909	0.0110855	0.314881	6.69509	4.7083	4.87418	4.85521	-0.227386	0.314636	1
ENSMUSG00000026994	Galnt3	2.37561	1.53485	1.3437	1.04009	-0.700411	0.011091	0.314881	2.35162	1.53265	1.63138	2.17337	-0.0205354	0.932905	1
ENSMUSG00000070720	Tmem200b	14.9716	15.3941	10.3412	10.9267	-0.51463	0.0111321	0.315817	14.8205	15.372	9.71212	10.347	-0.590184	0.00461288	0.276343
ENSMUSG00000037712	Fermt2	26.4331	22.3332	16.5129	17.5083	-0.518909	0.0111444	0.315938	26.1662	22.3012	20.7585	21.3688	-0.201663	0.328125	1
ENSMUSG00000058006	Mdn1	3.56	1.95785	1.77153	1.67094	-0.678483	0.0111775	0.316647	3.52406	1.95505	1.88213	1.48366	-0.701251	0.0113865	0.504083
ENSMUSG00000005947	Itgae	0.254295	0.20763	0.110764	0.0949488	-1.12902	0.0112305	0.317919	0.251728	0.207333	0.0885507	0.117681	-1.1232	0.0123298	0.533188
ENSMUSG00000033715	Akr1c14	2.86654	2.54102	1.82645	1.80615	-0.568663	0.0112548	0.318376	2.83761	2.53738	2.89248	2.35163	-0.0325133	0.896443	1
ENSMUSG00000022130	Tgds	5.69802	6.14458	8.94765	8.07755	0.522435	0.0112686	0.318537	5.6405	6.13579	7.33206	7.02177	0.283382	0.173655	1
ENSMUSG00000027010	Slc25a12	9.31745	9.81777	6.7493	6.7714	-0.501275	0.0112881	0.318858	9.22339	9.80372	8.28978	8.50615	-0.180193	0.371424	1
ENSMUSG00000009654	Oit3	0.594788	0.209199	0.181352	0.0971611	-1.43646	0.0113204	0.31954	0.588784	0.2089	0.181228	0.210193	-0.959391	0.0590735	1
ENSMUSG00000000078	Klf6	44.0333	35.8782	28.4162	27.0587	-0.526086	0.0113311	0.319613	43.5888	35.8269	29.8258	30.2715	-0.401734	0.055381	1
ENSMUSG00000057223	Gm6578	1.18065	0.926921	0.46751	0.495938	-1.09796	0.01134	0.319634	1.16874	0.925595	0.51391	0.794728	-0.647359	0.136533	1
ENSMUSG00000032254	Kif23	26.3494	18.6058	14.4994	15.7718	-0.569412	0.0114041	0.321207	26.0834	18.5792	18.4715	18.1394	-0.285565	0.203222	1
ENSMUSG00000032420	Nt5e	10.8466	8.26218	6.7101	6.33629	-0.547712	0.0114457	0.322148	10.7371	8.25036	11.452	12.6907	0.348752	0.113842	1
ENSMUSG00000066842	Hmcn1	3.39995	1.51151	1.42039	1.416	-0.789684	0.0115272	0.323999	3.36563	1.50935	2.10002	1.7658	-0.332462	0.289223	1
ENSMUSG00000035112	Wnk4	1.06507	0.77036	0.552345	0.572461	-0.690429	0.011528	0.323999	1.05432	0.769257	0.617633	0.637426	-0.523333	0.0552954	1
ENSMUSG00000073489	Ifi204	8.6918	9.90963	12.822	13.7893	0.514023	0.0115445	0.32423	8.60406	9.89545	4.96001	4.85903	-0.915672	1.92098e-05	0.00340552
ENSMUSG00000030269	Mtmr14	7.88363	7.3508	10.9994	10.6137	0.505666	0.0115621	0.324449	7.80404	7.34029	9.09246	9.23992	0.276437	0.175061	1
ENSMUSG00000020122	Egfr	9.49251	5.82362	4.9177	5.02722	-0.621738	0.0115769	0.324449	9.39668	5.81529	4.31685	4.21826	-0.832449	0.000797362	0.0724064
ENSMUSG00000034271	Jdp2	12.2242	15.0573	19.9636	19.3832	0.52572	0.0115847	0.324449	12.1008	15.0358	25.2756	23.8323	0.853016	6.83818e-05	0.0103842
ENSMUSG00000090260	2810442N19Rik	0.608249	0.70197	0.252894	0.2484	-1.38218	0.0115889	0.324449	0.602108	0.700965	0.370659	0.582155	-0.458863	0.39569	1
ENSMUSG00000002732	Fkbp7	17.8256	24.888	33.9992	29.4446	0.568604	0.0115937	0.324449	17.6456	24.8524	29.2266	31.5795	0.514389	0.0231363	0.792682
ENSMUSG00000046743	Fat4	10.8061	4.59441	4.40923	4.38436	-0.807607	0.0116497	0.325784	10.6971	4.58784	6.31325	5.52859	-0.367442	0.251854	1
ENSMUSG00000095955	Gm22360	4.15828	2.74229	1.29668	0	-2.16724	0.011686	0.326567	4.1163	2.73836	0.475125	0.459218	-2.69173	0.00406413	0.251546
ENSMUSG00000097928	Gm26578	0.609667	0.638568	0.844947	1.17167	0.681529	0.0117392	0.327643	0.603513	0.637654	1.26755	1.02445	0.879169	0.000790989	0.0720702
ENSMUSG00000014786	Slc9a5	3.37611	2.90347	2.20896	2.12648	-0.530728	0.0117413	0.327643	3.34202	2.89932	2.94092	2.403	-0.221748	0.318976	1
ENSMUSG00000022555	Dgat1	4.76564	5.81832	8.33822	7.10189	0.541928	0.0117686	0.327965	4.71753	5.81	5.32781	5.88508	0.0874614	0.686046	1
ENSMUSG00000064742	Gm24705	3.63849	4.11343	8.64453	8.66072	1.13227	0.0117754	0.327965	3.60176	4.10754	2.85075	2.29609	-0.59043	0.401811	1
ENSMUSG00000024176	Sox8	0.549598	0.521017	0.342763	0.218837	-0.903097	0.0117779	0.327965	0.54405	0.520272	0.549474	0.348994	-0.243301	0.476049	1
ENSMUSG00000089542	Gm25835	5408.39	8163.5	10122.8	10330.3	0.591582	0.0118176	0.328553	5353.79	8151.82	11631.1	5509.02	0.343752	0.286537	1
ENSMUSG00000027639	Samhd1	10.4228	9.66712	6.71737	7.43224	-0.505622	0.0118183	0.328553	10.3176	9.65329	8.44204	8.62325	-0.226564	0.261348	1
ENSMUSG00000028370	Pappa	0.32042	0.27074	0.391341	0.559404	0.687842	0.0118242	0.328553	0.317185	0.270353	0.535438	0.460011	0.768834	0.00273031	0.186361
ENSMUSG00000022663	Atg3	10.3285	12.3508	8.0929	7.71704	-0.521854	0.0118462	0.32893	10.2243	12.3331	9.87389	8.33491	-0.310624	0.153988	1
ENSMUSG00000089281	Scarna6	313.887	757.536	901.569	993.721	0.822057	0.0118681	0.329306	310.718	756.452	1087.96	734.766	0.77159	0.0273096	0.873514
ENSMUSG00000060098	Prmt7	11.9773	14.1913	9.0831	9.26311	-0.513095	0.0118902	0.329685	11.8563	14.171	12.0446	11.6976	-0.133297	0.522815	1
ENSMUSG00000019326	Aoc3	0.143509	0.0676006	0.0170478	0.0401876	-1.80848	0.0119034	0.32982	0.14206	0.0675038	0.0562194	0.045281	-0.956077	0.132267	1
ENSMUSG00000024732	Ccdc86	3.70374	4.49598	2.58925	2.98762	-0.561889	0.0119521	0.330935	3.66635	4.48955	2.68144	2.5048	-0.657211	0.00357655	0.227477
ENSMUSG00000029507	Pus1	15.4001	18.1974	11.7169	11.7521	-0.518903	0.011968	0.331139	15.2447	18.1714	13.4784	12.9872	-0.337761	0.108674	1
ENSMUSG00000001504	Irx2	0.351717	0.272288	0.127161	0.164869	-1.07425	0.0119769	0.331151	0.348166	0.271898	0.097847	0.189142	-1.07445	0.0144541	0.588697
ENSMUSG00000061689	Dlgap4	1.78272	2.09874	1.3087	1.37189	-0.537845	0.0119868	0.331191	1.76472	2.09574	1.99238	2.141	0.0952861	0.652843	1
ENSMUSG00000084737	Gm25805	1.54478	1.01875	2.99731	6.56101	1.87577	0.012031	0.33218	1.52919	1.01729	3.29479	0.909852	0.739132	0.633584	1
ENSMUSG00000094257	Ap3s1-ps2	9.19867	11.4447	6.624	6.87807	-0.622026	0.0120516	0.332513	9.10581	11.4283	8.75505	9.80245	-0.154404	0.556111	1
ENSMUSG00000035407	Kank4	0.0653197	0.0933331	0.190108	0.170724	1.13565	0.0120817	0.33311	0.0646603	0.0931996	0.139317	0.125035	0.692356	0.182495	1
ENSMUSG00000037892	Pcdh18	17.562	13.8474	10.8684	10.928	-0.526121	0.0121615	0.334991	17.3847	13.8276	10.4452	10.6611	-0.563503	0.00789401	0.402175
ENSMUSG00000097882	Gm16529	1.37399	1.34785	0.885472	0.858513	-0.639058	0.012167	0.334991	1.36012	1.34592	2.0566	1.24424	0.285244	0.33662	1
ENSMUSG00000004151	Etv1	0.114873	0.0550952	0.0173677	0.0307063	-1.72288	0.0121828	0.335082	0.113713	0.0550164	0.0190914	0.0369046	-1.47003	0.0261199	0.855286
ENSMUSG00000023025	Larp4	13.7948	9.52489	7.86119	7.85017	-0.568382	0.0121875	0.335082	13.6556	9.51126	8.28135	8.4246	-0.470418	0.0390448	1
ENSMUSG00000016194	Hsd11b1	0.0837343	0.13253	0.306369	0.213382	1.21201	0.0122676	0.33705	0.082889	0.13234	0.0765399	0.0887728	-0.425139	0.723661	1
ENSMUSG00000042289	Hsd3b7	2.61774	2.74443	3.79541	3.81567	0.504027	0.0122937	0.33753	2.59131	2.74051	4.10198	4.36281	0.665565	0.0012844	0.103756
ENSMUSG00000019518	Ap4m1	4.38386	4.78714	6.69901	6.3335	0.505469	0.0123567	0.338665	4.33961	4.78029	6.31004	6.891	0.531798	0.0104865	0.481652
ENSMUSG00000094394	Gm23402	1.55935	3.77064	6.4834	7.64181	1.27984	0.0123572	0.338665	1.54361	3.76525	1.42537	3.67374	-0.140609	1	1
ENSMUSG00000085334	Gm12940	1.56479	0.841849	0.650601	0.645765	-0.863888	0.012361	0.338665	1.549	0.840645	0.752814	0.563898	-0.835866	0.0182936	0.684552
ENSMUSG00000049562	Ap5b1	2.03271	1.95199	1.30479	1.34568	-0.586428	0.0123824	0.339014	2.01219	1.9492	1.18981	1.07121	-0.80721	0.000909762	0.0800979
ENSMUSG00000022070	Bora	7.86807	8.06996	5.85398	5.3373	-0.509451	0.0124008	0.339161	7.78864	8.05841	6.13216	7.33541	-0.234878	0.271012	1
ENSMUSG00000049800	Sertad2	14.2543	9.6794	7.8074	8.24545	-0.575004	0.012405	0.339161	14.1104	9.66555	8.64177	9.33721	-0.401928	0.0824559	1
ENSMUSG00000020170	Frs2	15.4257	10.3971	8.04527	9.15903	-0.584719	0.0124263	0.339504	15.2699	10.3822	13.3011	14.2547	0.104633	0.655614	1
ENSMUSG00000067219	Nipal1	0.17058	0.18172	0.283691	0.411543	0.954885	0.012453	0.339997	0.168858	0.18146	0.26387	0.185481	0.346155	0.422202	1
ENSMUSG00000045659	Plekha7	0.130052	0.15083	0.0633951	0.0879084	-0.914846	0.0124855	0.34046	0.128739	0.150614	0.110679	0.0832019	-0.539615	0.12495	1
ENSMUSG00000049999	Ppp1r3d	1.99065	1.44629	1.17837	0.959009	-0.667229	0.0124873	0.34046	1.97056	1.44422	1.14111	1.32647	-0.455638	0.0823593	1
ENSMUSG00000087259	2610035D17Rik	0.375033	0.634443	0.867779	0.878993	0.749098	0.012518	0.341058	0.371247	0.633535	0.268286	0.403362	-0.609522	0.136206	1
ENSMUSG00000020264	Slc36a2	1.64697	1.93714	2.83791	2.49625	0.567756	0.0125585	0.341924	1.63035	1.93436	2.5298	3.96017	0.859355	0.00171769	0.130929
ENSMUSG00000097589	Dleu2	2.75091	2.13533	1.68554	1.57388	-0.575632	0.0125993	0.342798	2.72314	2.13227	2.00924	1.81405	-0.338554	0.147247	1
ENSMUSG00000031987	Egln1	55.6623	49.6582	36.4831	37.8784	-0.501966	0.0126336	0.343401	55.1004	49.5872	47.8235	45.0991	-0.171804	0.400746	1
ENSMUSG00000018698	Lhx1	0.173301	0.195922	0.349976	0.351845	0.908145	0.012639	0.343401	0.171551	0.195641	0.237616	0.328087	0.609052	0.117371	1
ENSMUSG00000035184	Fam124a	0.946812	0.984631	0.625819	0.618663	-0.63498	0.0126535	0.343555	0.937254	0.983223	0.632453	0.911556	-0.314801	0.260157	1
ENSMUSG00000040006	Ginm1	10.1194	10.2347	14.5297	14.1782	0.495984	0.0126855	0.344062	10.0173	10.22	11.9989	12.7608	0.290712	0.153519	1
ENSMUSG00000050244	Heatr1	8.89431	6.31894	4.94717	5.34864	-0.561527	0.0126922	0.344062	8.80452	6.3099	5.24423	4.70125	-0.602001	0.00847153	0.418034
ENSMUSG00000041836	Ptpre	1.39021	0.950515	0.680015	0.781478	-0.668627	0.0126985	0.344062	1.37617	0.949155	0.812913	0.72248	-0.586498	0.030044	0.910367
ENSMUSG00000084379	Gm12957	0.879211	0.193273	0	0	-5.0115	0.012716	0.344204	0.870335	0.192996	0	0.12946	-2.61026	0.0565375	1
ENSMUSG00000022176	Rem2	0.161418	0.0354837	0	0	-5.01154	0.0127213	0.344204	0.159788	0.0354329	0.0737743	0	-1.21753	0.274981	1
ENSMUSG00000046572	Zfp518b	7.67895	4.7094	3.95673	4.09262	-0.619609	0.0127401	0.344474	7.60143	4.70266	4.3904	4.45459	-0.473792	0.0571935	1
ENSMUSG00000029385	Ccng2	29.2988	25.2451	39.623	37.7971	0.505822	0.0127542	0.344619	29.003	25.209	40.4649	39.7155	0.565061	0.00600981	0.331758
ENSMUSG00000025578	Cbx8	2.53045	2.90718	4.48525	3.52443	0.556946	0.012784	0.345027	2.5049	2.90302	4.94258	4.70651	0.831084	9.94854e-05	0.0141222
ENSMUSG00000021390	Ogn	87.3985	81.6648	57.374	62.1888	-0.499748	0.0127976	0.345027	86.5163	81.5479	73.487	68.4131	-0.244049	0.230165	1
ENSMUSG00000087701	Gm13493	0.447036	1.10554	0.278799	0.328613	-1.41882	0.0128088	0.345027	0.442523	1.10395	0.408627	0.394946	-1.00616	0.064079	1
ENSMUSG00000024044	Epb4.1l3	25.3372	21.4579	32.2932	34.3362	0.510294	0.012812	0.345027	25.0814	21.4272	27.4496	30.9742	0.32959	0.115394	1
ENSMUSG00000064441	Snord37	4.37279	4.03726	10.9086	11.1433	1.38081	0.0128134	0.345027	4.32865	4.03148	5.59591	6.18122	0.495196	0.477027	1
ENSMUSG00000019789	Hey2	0.238141	0.214157	0.108014	0.0424378	-1.50209	0.012888	0.3468	0.235737	0.213851	0.197891	0.0956328	-0.603899	0.322616	1
ENSMUSG00000025025	Mxi1	12.9716	12.142	17.4331	17.9205	0.493651	0.0129072	0.347076	12.8406	12.1246	19.9891	21.6188	0.737185	0.000296016	0.033714
ENSMUSG00000005983	1700037C18Rik	0.704693	1.15642	1.68982	1.38137	0.700078	0.0129297	0.347443	0.697579	1.15476	1.07857	1.10037	0.209571	0.475162	1
ENSMUSG00000029311	Hsd17b11	10.7218	12.4798	15.8205	17.1885	0.506987	0.0129947	0.348952	10.6136	12.4619	16.2622	16.2705	0.494099	0.0167952	0.653445
ENSMUSG00000033628	Pik3c3	8.0838	6.89159	10.6574	10.6073	0.507389	0.0130179	0.349333	8.0022	6.88173	9.84866	9.86913	0.407098	0.0499098	1
ENSMUSG00000042256	Ptchd4	0.832139	0.71763	0.492359	0.517592	-0.610954	0.0130377	0.349626	0.823738	0.716603	0.526598	0.402933	-0.723095	0.00591318	0.328148
ENSMUSG00000021950	Anxa8	0.315825	0.284017	0.501374	0.73166	1.02977	0.0130524	0.349782	0.312637	0.283611	0.656113	0.760976	1.25281	0.00189339	0.140229
ENSMUSG00000049507	4930429B21Rik	0.398053	0.415636	0.110334	0.195071	-1.42749	0.0130968	0.350732	0.394035	0.415041	0.151605	0.0879177	-1.7384	0.00428362	0.261008
ENSMUSG00000056204	Pgpep1	6.74452	6.95117	9.30976	10.0098	0.495711	0.0131101	0.350754	6.67643	6.94122	10.6881	10.49	0.636603	0.00166254	0.12797
ENSMUSG00000065822	Snord15a	1264.61	1690.46	2074.5	2224.74	0.540453	0.0131156	0.350754	1251.85	1688.04	2199.54	1266.93	0.237414	0.387154	1
ENSMUSG00000006641	Slc5a6	3.70846	3.99926	2.6901	2.73988	-0.506792	0.013131	0.350928	3.67103	3.99354	2.97769	2.72863	-0.427109	0.0432448	1
ENSMUSG00000087593	Gm16174	1.10194	2.18012	3.89436	2.83511	0.972241	0.0131576	0.351398	1.09082	2.177	2.51816	1.82539	0.339272	0.411122	1
ENSMUSG00000055184	Fam72a	2.26737	3.0404	1.71784	1.72846	-0.634376	0.0131767	0.351669	2.24448	3.03605	2.0265	1.80286	-0.474781	0.0757713	1
ENSMUSG00000039648	Ccbl1	1.03318	1.184	1.66194	1.70987	0.59479	0.0132202	0.352589	1.02275	1.1823	1.34694	1.30185	0.255379	0.318155	1
ENSMUSG00000050709	4932442E05Rik	0.284006	0.214052	0.101214	0.0795318	-1.39686	0.0133015	0.35427	0.281139	0.213746	0.166888	0.107534	-0.81595	0.138682	1
ENSMUSG00000027253	Lrp4	25.9549	15.5905	14.3003	12.5881	-0.62697	0.0133094	0.35427	25.6929	15.5682	15.731	15.8657	-0.384401	0.125726	1
ENSMUSG00000041506	Rrp9	10.7255	14.0285	8.62147	8.48772	-0.535104	0.0133121	0.35427	10.6172	14.0084	8.95064	8.44041	-0.504087	0.0229901	0.790114
ENSMUSG00000009418	Nav1	2.7581	1.53951	1.34446	1.34317	-0.672944	0.0133194	0.35427	2.73026	1.53731	1.85726	1.76452	-0.232781	0.388068	1
ENSMUSG00000038528	BC021785	0.128261	0.10271	0.0304729	0.0538764	-1.43712	0.0133402	0.354583	0.126966	0.102563	0.125615	0.0809396	-0.1322	0.815389	1
ENSMUSG00000069306	Hist1h4m	0.818275	1.07927	2.04131	2.27237	1.13425	0.0133642	0.354948	0.810015	1.07772	1.86992	1.08439	0.600791	0.266739	1
ENSMUSG00000028607	Cpt2	6.07444	6.93384	8.80483	9.72257	0.507297	0.0133721	0.354948	6.01312	6.92392	7.38638	8.73102	0.315047	0.143227	1
ENSMUSG00000028197	Col24a1	1.13515	1.04804	1.79347	1.41159	0.558604	0.0134509	0.3568	1.12369	1.04654	1.42024	1.99322	0.6555	0.00738916	0.385486
ENSMUSG00000021831	Ero1l	12.5306	10.1478	8.09621	7.74968	-0.51557	0.0134655	0.356944	12.4041	10.1333	8.96848	8.29182	-0.383603	0.0697459	1
ENSMUSG00000084313	Gm13809	1.29859	1.59043	0.617051	0.636389	-1.21486	0.0134885	0.357314	1.28548	1.58816	0.932652	0.737532	-0.799296	0.0852659	1
ENSMUSG00000042834	Nrep	19.3104	22.8617	14.2673	15.3953	-0.50895	0.013507	0.357526	19.1154	22.829	28.1335	28.3756	0.428889	0.0381376	1
ENSMUSG00000015837	Sqstm1	135.73	172.909	228.454	215.66	0.524891	0.0135237	0.357526	134.36	172.661	184.269	196.644	0.311002	0.15057	1
ENSMUSG00000038366	Lasp1	34.3762	30.9915	22.505	23.8009	-0.497251	0.0135239	0.357526	34.0292	30.9472	30.6221	31.9932	-0.0532442	0.79428	1
ENSMUSG00000034667	Xpot	25.5587	19.9001	16.2779	15.3038	-0.524779	0.0135393	0.357692	25.3007	19.8716	15.5301	16.2583	-0.506356	0.0179884	0.677662
ENSMUSG00000091387	Gcnt4	2.08915	1.64901	1.25116	1.25192	-0.57109	0.0136244	0.359697	2.06806	1.64665	0.633251	0.879822	-1.28762	1.06229e-06	0.000277462
ENSMUSG00000025036	Sfxn2	7.71843	7.62382	5.54434	5.35293	-0.492916	0.013652	0.360182	7.64051	7.61291	7.00802	6.42331	-0.183558	0.373125	1
ENSMUSG00000087305	A430035B10Rik	0.147925	0.240631	0.0902052	0.0966567	-1.09493	0.0136694	0.3604	0.146432	0.240287	0.135215	0.113263	-0.677766	0.13453	1
ENSMUSG00000038894	Irs2	5.35629	3.48718	6.81203	6.51194	0.597173	0.0137363	0.361921	5.30222	3.48219	5.68496	6.93485	0.527816	0.0373007	1
ENSMUSG00000029005	Draxin	1.79307	1.35741	2.29389	2.33978	0.565207	0.0138228	0.363954	1.77497	1.35547	1.34806	1.18107	-0.299897	0.221678	1
ENSMUSG00000010095	Slc3a2	29.3428	33.6977	43.7956	45.2277	0.497328	0.0138846	0.365337	29.0466	33.6494	45.5456	47.868	0.574726	0.00534392	0.307444
ENSMUSG00000042719	Naa25	11.4672	9.09359	7.17138	7.17551	-0.51752	0.0139934	0.367951	11.3515	9.08058	7.47165	7.47268	-0.44973	0.0346823	0.979414
ENSMUSG00000024999	Noc3l	11.532	9.97476	7.0994	7.9993	-0.509705	0.0140187	0.368369	11.4156	9.96048	7.91859	9.09312	-0.328289	0.119147	1
ENSMUSG00000073530	Pappa2	3.81017	2.44547	4.56955	4.82847	0.590346	0.01406	0.369208	3.77171	2.44198	3.88994	3.78816	0.308415	0.204836	1
ENSMUSG00000033577	Myo6	4.1704	2.38435	5.21641	4.96913	0.639623	0.0141569	0.37115	4.1283	2.38094	3.08063	3.39548	-0.00382541	0.98639	1
ENSMUSG00000093470	Gm20645	2.02494	1.40786	1.00508	1.15389	-0.658046	0.0141623	0.37115	2.0045	1.40585	1.36311	1.19266	-0.403969	0.125659	1
ENSMUSG00000088368	Gm26323	2.21655	6.26471	6.84607	12.4143	1.09167	0.0141624	0.37115	2.19418	6.25574	9.55165	8.95211	1.03917	0.0087013	0.425073
ENSMUSG00000060735	Rxfp3	0.116649	0.0341899	0.0215554	0	-2.44306	0.0141785	0.371324	0.115471	0.034141	0.118474	0.320621	1.64911	0.00861725	0.423077
ENSMUSG00000094473	Gm25935	8.83634	13.7114	19.018	21.3971	0.794879	0.0141911	0.371406	8.74714	13.6918	19.9552	8.26592	0.299185	0.480367	1
ENSMUSG00000006642	Tcf23	0.174784	0.0709327	0.0559005	0.0131777	-1.63826	0.0142652	0.373095	0.173019	0.0708313	0.0491588	0.047513	-1.2206	0.0723383	1
ENSMUSG00000057541	Pus7	10.9055	9.03754	7.3566	6.66168	-0.507238	0.0142983	0.373712	10.7954	9.02461	7.47245	7.81599	-0.373551	0.0719986	1
ENSMUSG00000059851	Suv420h2	3.06364	2.78603	4.49177	3.90358	0.525243	0.0143952	0.37594	3.03271	2.78204	3.27206	3.88904	0.303106	0.177043	1
ENSMUSG00000046402	Rbp1	1.13386	1.93862	2.61906	2.38729	0.682899	0.0144028	0.37594	1.12241	1.93585	1.61224	1.44696	-0.020079	1	1
ENSMUSG00000021253	Tgfb3	12.8566	12.5995	17.9221	17.6382	0.482416	0.0145192	0.378726	12.7268	12.5815	12.7213	13.7368	0.0642372	0.753749	1
ENSMUSG00000089704	Galnt2	0.350141	0.288637	0.519928	0.551542	0.760412	0.014549	0.379252	0.346606	0.288224	0.320057	0.464012	0.321592	0.361592	1
ENSMUSG00000095245	Gm24753	2.07914	0.342786	2.16113	7.13236	2.03964	0.0145718	0.379594	2.05815	0.342295	3.32587	0.918436	0.967596	0.46688	1
ENSMUSG00000019769	Syne1	4.27973	2.42891	2.24214	1.87804	-0.695439	0.0146711	0.381894	4.23652	2.42544	2.84224	2.64572	-0.273454	0.325221	1
ENSMUSG00000063458	1700112E06Rik	0.0197552	0.0911965	0.164274	0.212988	1.55805	0.0146796	0.381894	0.0195557	0.091066	0.0361156	0.0349065	-0.756112	0.573201	1
ENSMUSG00000092845	Gm24328	0	0	0.694182	4.90928	4.97304	0.0147569	0.38365	0	0	0	0.737532	2.39354	1	1
ENSMUSG00000033705	Stard9	3.20909	1.65499	1.52598	1.48503	-0.689015	0.014785	0.384125	3.17669	1.65262	2.01579	1.80973	-0.333572	0.237762	1
ENSMUSG00000020863	Luc7l3	13.4223	9.71432	8.18218	7.74142	-0.537597	0.0148303	0.385046	13.2868	9.70042	8.92571	9.82669	-0.292549	0.189504	1
ENSMUSG00000097233	Gm17552	0.497652	0.375074	0.177352	0.278721	-0.927677	0.0148797	0.385965	0.492628	0.374537	0.272936	0.314046	-0.537215	0.133687	1
ENSMUSG00000078307	AI593442	0.058896	0.0647342	0.155087	0.144314	1.25332	0.0148854	0.385965	0.0583014	0.0646416	0.0538356	0	-1.19354	0.108701	1
ENSMUSG00000020520	Galnt10	20.849	19.1426	14.0955	14.4644	-0.485479	0.0149018	0.386136	20.6386	19.1153	21.0056	21.4791	0.096063	0.635464	1
ENSMUSG00000022791	Tnk2	10.8427	8.26799	6.4834	6.79612	-0.52363	0.0149166	0.386265	10.7333	8.25616	7.81105	7.97202	-0.265228	0.219267	1
ENSMUSG00000030199	Etv6	3.33705	2.62665	4.09525	4.45768	0.523612	0.0150049	0.388294	3.30336	2.62289	2.64854	2.21908	-0.28064	0.214497	1
ENSMUSG00000022223	Sdr39u1	4.74197	3.21657	5.9711	6.24123	0.633526	0.015041	0.388797	4.6941	3.21197	6.31604	4.78791	0.502782	0.0775058	1
ENSMUSG00000038119	Cdon	16.267	9.81601	8.35076	8.76868	-0.60637	0.0150503	0.388797	16.1028	9.80197	10.3909	10.5303	-0.30715	0.218394	1
ENSMUSG00000022508	Bcl6	1.71986	1.41945	2.13237	2.42253	0.541761	0.0150577	0.388797	1.70249	1.41742	1.68505	1.78331	0.158777	0.50331	1
ENSMUSG00000063455	D630045J12Rik	1.54311	0.911236	0.724528	0.833854	-0.651329	0.015064	0.388797	1.52753	0.909932	0.871522	0.800875	-0.538972	0.0429304	1
ENSMUSG00000032702	Kank1	2.42786	1.53613	1.29626	1.2381	-0.636387	0.0150849	0.389078	2.40335	1.53393	1.48223	1.37721	-0.453822	0.0836255	1
ENSMUSG00000095729	Gm23649	0	0.342786	2.16113	2.54727	3.19931	0.0151082	0.389423	0	0.342295	0	0.459218	0.172211	1	1
ENSMUSG00000028270	Gbp2	3.86791	3.63624	5.42333	5.20259	0.503999	0.0151426	0.38986	3.82887	3.63104	3.61081	3.87163	0.00613579	0.987396	1
ENSMUSG00000061039	Olfr920	0.0281395	0	0.140396	0.110321	3.18745	0.0151669	0.38986	0.0278555	0	0.0257218	0	0.116099	1	1
ENSMUSG00000050612	Txndc2	0.145299	0.114985	0	0.0284821	-3.01392	0.0151758	0.38986	0.143832	0.114821	0.0796886	0.0256736	-1.23193	0.203782	1
ENSMUSG00000020150	Gamt	16.0422	25.1891	12.6781	14.569	-0.601042	0.0151792	0.38986	15.8802	25.1531	23.0431	21.5968	0.118589	0.627137	1
ENSMUSG00000077704	Snord89	64.1958	28.3349	82.3848	81.7463	0.844831	0.0151827	0.38986	63.5477	28.2943	67.459	34.8332	0.166802	0.710728	1
ENSMUSG00000039087	Rreb1	1.95437	1.544	1.19731	1.23532	-0.521176	0.0151853	0.38986	1.93464	1.54179	1.18124	1.42712	-0.411459	0.0670614	1
ENSMUSG00000034543	Morc2a	12.5339	9.3261	7.49704	7.67586	-0.525518	0.0151988	0.38986	12.4073	9.31275	10.256	9.57657	-0.129989	0.551681	1
ENSMUSG00000029134	Plb1	0.484016	0.617933	0.810127	0.839317	0.568805	0.0152059	0.38986	0.47913	0.617049	0.748727	0.608532	0.296405	0.236847	1
ENSMUSG00000091562	Gm9581	6.78622	3.61324	3.42102	2.78867	-0.735433	0.0152174	0.38986	6.71771	3.60808	3.79569	3.51576	-0.49129	0.097122	1
ENSMUSG00000033955	Tnks1bp1	19.8004	13.2382	11.0671	11.2811	-0.562966	0.0152246	0.38986	19.6005	13.2193	12.8992	12.1167	-0.390755	0.0945793	1
ENSMUSG00000089617	Scarna10	2375.13	6020.11	7114.63	7732.3	0.822438	0.0152371	0.389913	2351.15	6011.49	8529.88	6053.09	0.802178	0.0245677	0.826923
ENSMUSG00000028364	Tnc	105.99	64.1228	57.1739	54.4693	-0.607409	0.0152466	0.389913	104.92	64.031	67.0686	66.9224	-0.334304	0.182193	1
ENSMUSG00000066595	Mfsd7b	5.77054	5.42757	4.22537	3.69551	-0.497262	0.0152841	0.390617	5.71229	5.4198	4.01473	4.20268	-0.436983	0.0335943	0.960023
ENSMUSG00000097915	A330009N23Rik	1.309	1.83115	0.857607	0.97196	-0.805455	0.0153828	0.392884	1.29579	1.82853	1.77667	1.12143	-0.131039	0.767596	1
ENSMUSG00000048058	Ldlrad3	9.28666	7.38665	5.94786	5.75388	-0.509139	0.0154322	0.393888	9.19291	7.37608	7.66834	7.10414	-0.164254	0.439779	1
ENSMUSG00000051503	Gm6583	0.123426	0.0813963	0.0205269	0	-2.88718	0.0154546	0.394202	0.12218	0.0812798	0.0676925	0.0218087	-1.10154	0.205134	1
ENSMUSG00000065642	Snora69	9.32414	12.5776	19.7361	17.8622	0.753159	0.0155586	0.396388	9.23001	12.5596	17.4334	15.352	0.56034	0.0778193	1
ENSMUSG00000094483	Purb	34.5324	18.6713	16.5439	17.2511	-0.654202	0.0155609	0.396388	34.1838	18.6446	15.7203	14.614	-0.799849	0.00333944	0.214837
ENSMUSG00000027533	Fabp5	10.5785	16.9362	9.45323	8.77192	-0.596311	0.0155706	0.396388	10.4717	16.912	19.2941	15.2325	0.332121	0.193223	1
ENSMUSG00000064755	Gm26328	2.07914	1.02836	3.45781	6.6229	1.72556	0.0156553	0.398286	2.05815	1.02689	3.32587	2.75531	1.04032	0.221057	1
ENSMUSG00000029759	Pon3	6.71135	7.60752	9.99219	10.1025	0.486791	0.0156735	0.398488	6.6436	7.59663	9.37293	9.0434	0.368952	0.0742497	1
ENSMUSG00000061024	Rrs1	15.3497	15.8057	11.2413	11.1119	-0.479158	0.0157725	0.400747	15.1947	15.7831	9.28003	9.37379	-0.731983	0.000337749	0.0371704
ENSMUSG00000044468	Fam46c	3.39718	2.30371	1.97527	1.81462	-0.58273	0.0158279	0.401894	3.36289	2.30042	3.92752	4.6293	0.600345	0.0135821	0.567305
ENSMUSG00000077575	Gm24888	33.3146	47.0387	57.5364	64.8863	0.59091	0.0158563	0.402354	32.9783	46.9714	64.8085	42.6396	0.414379	0.149896	1
ENSMUSG00000094681	Gm25740	3.63849	1.37114	4.75449	8.15126	1.44196	0.0158693	0.402422	3.60176	1.36918	3.32587	4.13296	0.691508	0.389675	1
ENSMUSG00000038866	Zcchc2	2.69702	2.38709	1.924	1.6417	-0.508064	0.015921	0.403429	2.66979	2.38368	1.7776	1.54252	-0.604319	0.00501616	0.292889
ENSMUSG00000037905	Bri3bp	18.9584	18.5325	13.1034	13.8026	-0.478608	0.0159296	0.403429	18.767	18.5059	14.599	15.0946	-0.327914	0.103201	1
ENSMUSG00000032507	Fbxl2	3.11354	3.43313	2.42336	2.17278	-0.510897	0.0159849	0.404569	3.08211	3.42822	3.84782	3.45493	0.163208	0.444061	1
ENSMUSG00000020120	Plek	0.138454	0.121743	0.191886	0.286483	0.874191	0.0160085	0.404903	0.137057	0.121569	0.210931	0.183482	0.616964	0.0994865	1
ENSMUSG00000036990	Otud4	15.6749	10.3023	8.79236	8.755	-0.56496	0.0160431	0.405519	15.5167	10.2876	7.70539	7.91507	-0.723174	0.00225379	0.160257
ENSMUSG00000048827	Pkd1l3	0.107887	0.027365	0.179427	0.122011	1.29419	0.016074	0.405966	0.106798	0.0273259	0.144133	0.102648	0.997294	0.0755119	1
ENSMUSG00000038607	Gng10	0.37853	0.832106	0.9443	1.52525	0.944309	0.0160816	0.405966	0.374709	0.830915	0.845795	0.854636	0.423545	0.288916	1
ENSMUSG00000048450	Msx1	2.36767	2.88804	3.62679	3.99563	0.528102	0.016096	0.406068	2.34376	2.88391	2.19678	2.54788	-0.14576	0.549853	1
ENSMUSG00000052253	Zfp622	15.9756	19.4992	25.5698	24.5008	0.495882	0.0161162	0.406318	15.8143	19.4713	23.8762	22.8332	0.403258	0.0543114	1
ENSMUSG00000026135	Zfp142	2.73367	1.63453	1.28814	1.51829	-0.634984	0.0161521	0.406696	2.70608	1.63219	1.4493	1.55374	-0.526571	0.0433047	1
ENSMUSG00000006445	Epha2	3.69367	3.80217	5.34553	5.11709	0.480649	0.0161586	0.406696	3.65638	3.79673	1.95869	2.12322	-0.868682	4.63285e-05	0.00743896
ENSMUSG00000063428	Ddo	0	0.024264	0.0458925	0.108185	2.22211	0.016176	0.406696	0	0.0242293	0.0336315	0.0162528	0.714525	1	1
ENSMUSG00000024556	Me2	47.5295	54.3763	35.8225	36.9756	-0.485668	0.0161868	0.406696	47.0497	54.2985	41.8145	46.4019	-0.200534	0.334603	1
ENSMUSG00000032267	Usp28	5.76446	4.6415	3.41764	3.83523	-0.518499	0.0161884	0.406696	5.70627	4.63486	4.30896	4.70994	-0.194334	0.369715	1
ENSMUSG00000020181	Nav3	6.87525	3.89475	3.47676	3.4684	-0.630518	0.0161962	0.406696	6.80585	3.88918	3.82726	3.86727	-0.472739	0.0717151	1
ENSMUSG00000031398	Plxna3	4.17509	2.81816	2.37482	2.33147	-0.567418	0.0162039	0.406696	4.13294	2.81413	2.9184	2.90748	-0.250383	0.287662	1
ENSMUSG00000002733	Plekha3	12.1928	12.2244	9.11031	8.34799	-0.483439	0.0162874	0.408307	12.0697	12.2069	9.12611	9.39821	-0.390147	0.0557141	1
ENSMUSG00000097994	Gm26982	3.68912	1.67458	1.55376	1.127	-0.965519	0.0162889	0.408307	3.65187	1.67219	1.00726	1.35449	-1.14369	0.00486727	0.287624
ENSMUSG00000042426	Dhx29	9.46393	7.26208	5.93369	5.73572	-0.516848	0.0163057	0.408467	9.36839	7.25169	6.41907	6.11521	-0.40496	0.0632153	1
ENSMUSG00000044134	Fam109a	6.5001	7.32629	10.2993	9.22044	0.49565	0.0163272	0.408742	6.43448	7.31581	8.08059	9.25095	0.331622	0.118792	1
ENSMUSG00000070691	Runx3	4.81025	4.24906	2.84401	3.49273	-0.515465	0.0163391	0.408781	4.76169	4.24298	3.94314	4.17177	-0.148314	0.475875	1
ENSMUSG00000098009	Gm5597	0.878227	0.975444	0.499671	0.407734	-1.02342	0.0163633	0.409125	0.869361	0.974049	0.633765	0.735057	-0.436336	0.308081	1
ENSMUSG00000090622	A930033H14Rik	1.81986	1.17566	0.664	1.07385	-0.779428	0.0163973	0.409712	1.80149	1.17398	1.00149	0.754684	-0.744707	0.0141228	0.580606
ENSMUSG00000065104	Gm26128	0.505479	1.66676	3.78297	3.96346	1.64838	0.0164137	0.409862	0.500376	1.66437	1.84819	0.893158	0.192357	1	1
ENSMUSG00000084458	Mir1907	1.23814	3.67436	0.514787	0	-2.98931	0.0165821	0.413552	1.22564	3.6691	0	0	-5.37611	0.00333844	0.214837
ENSMUSG00000052485	Tmem171	0.139663	0.207236	0.638753	0.273775	1.36178	0.0165826	0.413552	0.138253	0.206939	0.159579	0.246779	0.187734	0.857084	1
ENSMUSG00000031169	Porcn	3.72802	3.72506	2.75111	2.49922	-0.503695	0.01662	0.414146	3.69038	3.71973	3.747	3.07975	-0.11886	0.601393	1
ENSMUSG00000016477	E2f3	3.99472	3.3177	2.64213	2.48234	-0.508638	0.0166276	0.414146	3.95439	3.31296	2.60971	2.58336	-0.481557	0.0260137	0.855286
ENSMUSG00000027171	Prrg4	0.244179	0.0460086	0.319073	0.341894	1.32827	0.0166407	0.41421	0.241714	0.0459428	0.175371	0.107863	0.0922858	1	1
ENSMUSG00000060923	Acyp2	1.86009	2.07268	3.25352	3.20618	0.704734	0.0166601	0.41443	1.84131	2.06971	1.58301	2.38002	0.012688	1	1
ENSMUSG00000056515	Rab31	97.6153	89.2933	67.5948	66.4402	-0.479604	0.0166824	0.41472	96.6298	89.1655	77.2362	80.3334	-0.237634	0.242954	1
ENSMUSG00000035597	Prpf39	7.81137	5.37821	4.5142	4.45403	-0.552918	0.0167046	0.415008	7.73252	5.37051	5.13063	5.458	-0.3041	0.191171	1
ENSMUSG00000032479	Map4	11.3159	8.38389	6.57135	7.1272	-0.523604	0.0167312	0.415407	11.2016	8.3719	8.84726	9.38531	-0.101778	0.642794	1
ENSMUSG00000065196	Snord85	51.271	14.6351	60.4517	84.0033	1.15817	0.0167807	0.416371	50.7534	14.6141	46.1663	36.5078	0.366044	0.472242	1
ENSMUSG00000040164	Kcns1	0.366229	0.348862	0.118431	0.219359	-1.09706	0.0168776	0.418512	0.362532	0.348363	0.130186	0.125827	-1.45457	0.00279999	0.189139
ENSMUSG00000091133	Gm17108	0.0958212	0.0379151	0.270912	0.1127	1.63966	0.016902	0.418823	0.0948539	0.0378608	0.0525529	0.0846558	0.161806	1	1
ENSMUSG00000032334	Loxl1	11.2477	13.1553	16.5603	17.6549	0.486045	0.0169115	0.418823	11.1342	13.1365	15.301	15.7678	0.354922	0.0864058	1
ENSMUSG00000090877	Hspa1b	2.55345	3.38965	1.72977	2.25458	-0.584024	0.016947	0.419214	2.52767	3.3848	2.83708	2.42121	-0.174308	0.469282	1
ENSMUSG00000001655	Hoxc13	3.71945	3.3247	2.55258	2.28395	-0.535935	0.0169488	0.419214	3.6819	3.31994	1.35176	1.44507	-1.31871	3.84565e-08	1.43494e-05
ENSMUSG00000041438	Cirh1a	35.5378	40.6349	27.4157	27.1826	-0.480914	0.0169657	0.419369	35.1791	40.5768	27.6535	28.0586	-0.44388	0.0306194	0.920519
ENSMUSG00000065371	Gm22739	2.07914	2.05671	4.32227	5.43418	1.21486	0.017037	0.420545	2.05815	2.05377	3.1675	1.22458	0.084913	1	1
ENSMUSG00000028948	Nol9	7.6932	6.05712	4.9052	4.7594	-0.506146	0.017045	0.420545	7.61553	6.04845	4.36693	5.04308	-0.535842	0.0146702	0.59561
ENSMUSG00000080365	Gm25776	62.8574	72.6706	89.6962	105.342	0.518996	0.0170455	0.420545	62.2228	72.5666	90.0863	55.8758	0.111016	0.686794	1
ENSMUSG00000026976	Pax8	0.0263036	0.0115644	0.0510363	0.0859359	1.88772	0.0171032	0.421704	0.026038	0.0115478	0.0480871	0.0619696	1.61017	0.0564443	1
ENSMUSG00000023961	Enpp4	6.40421	4.44037	3.6143	3.80045	-0.546288	0.0171983	0.423782	6.33956	4.43401	4.03059	4.43362	-0.345758	0.134839	1
ENSMUSG00000087370	Tmem170b	2.43268	1.4723	1.38274	1.05635	-0.66971	0.0172718	0.424957	2.40812	1.47019	1.76627	1.50309	-0.239872	0.377078	1
ENSMUSG00000092118	Fancf	8.73731	9.86858	6.28954	6.87009	-0.503068	0.0172747	0.424957	8.6491	9.85446	6.67536	7.6328	-0.373019	0.089025	1
ENSMUSG00000084930	Gm11706	1.05618	1.27696	0.439131	0.172531	-1.84644	0.0172785	0.424957	1.04551	1.27513	2.25267	0.466554	0.194745	0.887121	1
ENSMUSG00000099240	KCNQ1OT1_5	1.48244	1.14057	0.205453	0.242162	-2.39621	0.0172938	0.425065	1.46747	1.13894	1.35506	0.654849	-0.343392	0.843824	1
ENSMUSG00000028854	Slc9a1	3.90235	2.70381	1.92235	2.4498	-0.592498	0.0173125	0.425259	3.86295	2.69994	2.2486	2.55736	-0.444449	0.064846	1
ENSMUSG00000030107	Usp18	4.07199	4.81303	6.32933	6.4164	0.513834	0.0173363	0.425575	4.03089	4.80615	7.50152	5.81137	0.585033	0.0139234	0.575429
ENSMUSG00000064926	Gm22044	1.55935	2.3995	4.32227	7.13236	1.43123	0.0173482	0.425601	1.54361	2.39607	5.7015	3.21453	1.09847	0.0883116	1
ENSMUSG00000034042	Gpbp1l1	7.96218	6.81122	9.84851	10.9307	0.493383	0.0173986	0.42657	7.8818	6.80148	9.19782	10.0642	0.393102	0.0614592	1
ENSMUSG00000027560	Dok5	0.219137	0.516126	0.156191	0.122732	-1.44333	0.0174112	0.426612	0.216924	0.515388	0.143077	0.304232	-0.767585	0.215418	1
ENSMUSG00000022111	Uchl3	15.9303	22.7096	12.7986	13.4418	-0.563708	0.0174327	0.426679	15.7695	22.6771	13.5214	13.0687	-0.536766	0.0272602	0.873514
ENSMUSG00000084217	Gm15488	0.0827285	0.21823	0.48155	0.648674	1.72136	0.0174357	0.426679	0.0818934	0.217918	0.604964	0.146177	1.15922	0.153645	1
ENSMUSG00000037032	Apbb1	10.9231	12.3572	16.5462	16.0054	0.482229	0.0174939	0.427775	10.8129	12.3395	24.0511	24.5223	1.06742	2.4164e-07	7.51365e-05
ENSMUSG00000043333	Rhbdl2	1.08273	1.16319	0.871303	0.462142	-0.737498	0.0175023	0.427775	1.0718	1.16153	1.56437	1.46571	0.43434	0.0822485	1
ENSMUSG00000022763	Aifm3	0.0788229	0.0606455	0.0218484	0	-2.3997	0.0175141	0.427796	0.0780272	0.0605587	0.0120084	0.0348191	-1.47037	0.0950172	1
ENSMUSG00000051557	Pusl1	4.34416	6.70035	3.61238	3.65288	-0.611551	0.0175482	0.428207	4.3003	6.69076	5.25114	4.92853	-0.117855	0.659048	1
ENSMUSG00000036256	Igfbp7	12.2793	17.972	22.6233	21.7888	0.548623	0.0175528	0.428207	12.1554	17.9463	17.4832	20.3258	0.324038	0.180193	1
ENSMUSG00000055435	Maf	25.4295	19.223	30.7283	33.0459	0.514677	0.0175756	0.428498	25.1728	19.1955	42.8288	43.067	0.953503	1.35906e-05	0.00247659
ENSMUSG00000031657	Heatr3	17.386	14.4278	11.0573	11.6159	-0.487905	0.0176338	0.429647	17.2105	14.4072	11.6998	12.8682	-0.363107	0.0823509	1
ENSMUSG00000083899	Gm12346	54.388	43.7378	35.6889	33.9161	-0.494674	0.0176591	0.429998	53.8389	43.6752	41.4664	40.7263	-0.245999	0.241097	1
ENSMUSG00000055707	Klhl26	8.03276	7.9876	10.8339	11.3958	0.472328	0.0177088	0.430941	7.95167	7.97617	11.1535	11.8597	0.530817	0.00917475	0.440777
ENSMUSG00000033909	Usp36	3.93551	3.20717	2.43407	2.62048	-0.497244	0.0177525	0.431686	3.89578	3.20258	2.5545	3.06968	-0.333917	0.126449	1
ENSMUSG00000052316	Lrrc15	0.519001	0.328578	0.664626	0.691813	0.708265	0.0177615	0.431686	0.513762	0.328108	0.398503	0.577743	0.240886	0.511353	1
ENSMUSG00000071633	Gm4952	0.0712157	0.015655	0.138178	0.186134	2.00781	0.0177806	0.431809	0.0704967	0.0156326	0.130194	0.0419449	1.11665	0.420619	1
ENSMUSG00000003617	Cp	4.39422	3.02337	2.44754	2.61677	-0.547888	0.0178015	0.431809	4.34986	3.01904	2.897	3.28857	-0.249721	0.286523	1
ENSMUSG00000021676	Iqgap2	2.87255	1.78033	1.54185	1.45952	-0.624131	0.0178052	0.431809	2.84355	1.77779	1.77391	1.62116	-0.437787	0.0994828	1
ENSMUSG00000080850	Gm12439	0.75683	1.49733	0.503473	0.148357	-1.75829	0.0178107	0.431809	0.749189	1.49519	0.553442	0.534913	-1.09562	0.157686	1
ENSMUSG00000075307	Klhl41	0.152866	0.115213	0.0181593	0.0428079	-2.06464	0.0178409	0.432108	0.151323	0.115048	0.0598849	0.0771734	-0.900317	0.219576	1
ENSMUSG00000020178	Adora2a	0.435379	0.33019	0.126714	0.234699	-1.07484	0.0178491	0.432108	0.430984	0.329718	0.238783	0.192324	-0.788472	0.0668738	1
ENSMUSG00000029624	Ptcd1	7.53322	7.81955	10.2953	11.0421	0.473955	0.0178561	0.432108	7.45717	7.80836	10.0973	10.8636	0.456794	0.0254624	0.843614
ENSMUSG00000087066	Gm15518	0.0523489	0.0172614	0.152357	0.153925	2.19189	0.017877	0.432349	0.0518204	0.0172367	0.143553	0.0693735	1.67619	0.169087	1
ENSMUSG00000035283	Adrb1	0.464675	0.919327	1.196	1.21451	0.753099	0.0178959	0.432537	0.459984	0.918011	1.71923	1.29024	1.08369	0.00111881	0.0940644
ENSMUSG00000054252	Fgfr3	9.4001	8.15168	6.46004	6.1168	-0.479699	0.0179339	0.433188	9.30521	8.14001	9.53927	10.2952	0.185979	0.36674	1
ENSMUSG00000097852	4933405D12Rik	0.0400416	0.0528129	0.199779	0.27472	2.2021	0.0179663	0.433611	0.0396373	0.0527374	0.0732024	0.176879	1.33234	0.36872	1
ENSMUSG00000041757	Plekha6	1.42378	1.11011	0.900288	0.814029	-0.554304	0.0179948	0.433611	1.4094	1.10852	1.17943	1.18581	-0.0833594	0.719854	1
ENSMUSG00000047759	Hs3st3a1	0.125952	0.119979	0.244383	0.260615	1.03238	0.0180073	0.433611	0.124681	0.119808	0.1663	0.259644	0.801865	0.0819843	1
ENSMUSG00000079852	Klra4	0.044505	0.0587	0.333073	0.218102	2.3006	0.0180285	0.433611	0.0440557	0.058616	0.325449	0.157277	2.09288	0.0309625	0.923196
ENSMUSG00000028069	Gpatch4	5.5755	4.75106	3.22978	3.83756	-0.544711	0.018031	0.433611	5.51921	4.74426	3.34991	3.98494	-0.479228	0.0399718	1
ENSMUSG00000028019	Pdgfc	4.12422	4.11632	3.15279	2.72778	-0.485318	0.0180326	0.433611	4.08259	4.11043	2.89423	3.55457	-0.345039	0.107724	1
ENSMUSG00000015354	Pcolce2	2.69815	3.31466	5.05317	3.76786	0.550575	0.0180499	0.433611	2.67091	3.30992	4.15783	5.63241	0.707388	0.00296467	0.197539
ENSMUSG00000020827	Mink1	4.89387	3.77005	3.01791	3.05624	-0.509355	0.0180505	0.433611	4.84447	3.76466	3.27785	3.42829	-0.35755	0.101407	1
ENSMUSG00000089698	Gm2541	3.25927	3.07059	4.51707	5.40021	0.646452	0.018051	0.433611	3.22637	3.0662	4.68165	4.25068	0.507637	0.0710463	1
ENSMUSG00000034163	Zfc3h1	7.91938	4.95291	4.42151	4.18857	-0.57772	0.0181304	0.435252	7.83944	4.94582	5.21488	5.71939	-0.223466	0.361845	1
ENSMUSG00000048388	Fam171b	11.3921	8.45036	7.07688	6.80675	-0.513437	0.0181709	0.435709	11.2771	8.43827	8.27973	8.15528	-0.26105	0.231788	1
ENSMUSG00000035069	Oma1	4.54623	6.52434	7.88302	8.40539	0.548837	0.0181843	0.435709	4.50033	6.51501	7.34316	7.57656	0.430263	0.0702613	1
ENSMUSG00000097618	Gm26507	1.05655	0.412901	0.357938	0.230123	-1.22803	0.0181854	0.435709	1.04589	0.41231	0.429232	0.242003	-1.05598	0.0394422	1
ENSMUSG00000024695	Zfp91	28.4491	20.2136	16.9401	16.7916	-0.528296	0.0181999	0.435709	28.1619	20.1847	20.0168	19.3612	-0.295653	0.189614	1
ENSMUSG00000097657	Gm7389	9.38395	7.12308	5.51003	5.96895	-0.521078	0.018205	0.435709	9.28922	7.11289	6.93216	5.83719	-0.358273	0.116247	1
ENSMUSG00000046463	5930403N24Rik	3.37701	3.97444	2.46253	2.59699	-0.545666	0.0182195	0.435747	3.34292	3.96875	2.56446	2.47861	-0.541454	0.0212317	0.747384
ENSMUSG00000048138	Dmrt2	0.634923	0.806417	1.13416	1.22156	0.683968	0.0182289	0.435747	0.628513	0.805263	0.795322	1.16343	0.432532	0.179336	1
ENSMUSG00000026576	Atp1b1	5.06274	4.78254	6.33384	7.64434	0.505383	0.0182725	0.436455	5.01163	4.7757	6.35794	6.08464	0.347327	0.0989206	1
ENSMUSG00000020290	Xpo1	68.419	49.1363	40.8534	40.8486	-0.524666	0.0182808	0.436455	67.7283	49.066	43.2812	43.1169	-0.434685	0.0527051	1
ENSMUSG00000048109	Rbm15	13.7237	9.33955	8.01921	7.73347	-0.547032	0.0183131	0.436924	13.5852	9.32619	9.58566	8.86257	-0.310072	0.185694	1
ENSMUSG00000036030	Prtg	1.62192	0.982143	2.0005	1.9679	0.616375	0.0183337	0.436924	1.60555	0.980737	1.80774	1.75255	0.469068	0.0771424	1
ENSMUSG00000015143	Actn1	42.7664	33.3573	26.82	27.049	-0.498352	0.0183448	0.436924	42.3347	33.3096	33.8907	36.9432	-0.0942911	0.660714	1
ENSMUSG00000000167	Pih1d2	0.669119	0.945575	0.476919	0.487181	-0.766356	0.018345	0.436924	0.662364	0.944222	0.751429	0.523591	-0.356135	0.284524	1
ENSMUSG00000026605	Cenpf	18.9785	8.70699	8.66536	8.18535	-0.715502	0.0183911	0.437755	18.7869	8.69453	10.3297	9.28465	-0.485829	0.110157	1
ENSMUSG00000029581	Fscn1	71.8036	73.8633	48.5855	55.9853	-0.478353	0.0184255	0.438308	71.0788	73.7576	55.4045	59.2763	-0.336835	0.096858	1
ENSMUSG00000039735	Fnbp1l	8.64541	5.53184	4.26081	5.16753	-0.586528	0.0184498	0.438619	8.55814	5.52392	5.90434	5.88145	-0.254166	0.293243	1
ENSMUSG00000022208	Jph4	0.0897124	0.0773672	0.0459078	0.0202914	-1.26101	0.0184736	0.43892	0.0888067	0.0772565	0.0567722	0.0548715	-0.551892	0.298431	1
ENSMUSG00000026491	Ahctf1	20.1479	11.7779	10.7822	10.2409	-0.602012	0.0184886	0.439009	19.9445	11.761	11.256	11.2529	-0.493581	0.0538643	1
ENSMUSG00000095616	Gm26244	7.43643	13.8208	16.8648	19.8781	0.741934	0.0185003	0.439021	7.36136	13.801	13.595	8.95898	0.0541847	0.876077	1
ENSMUSG00000054702	Ap1s3	0.153522	0.202488	0.368798	0.334378	0.946979	0.0185256	0.439354	0.151972	0.202198	0.717247	0.527461	1.77005	2.80391e-06	0.000631348
ENSMUSG00000026121	Sema4c	3.78236	3.78923	5.19863	5.30104	0.471375	0.0185422	0.439478	3.74418	3.78381	4.01893	4.94859	0.252465	0.244513	1
ENSMUSG00000077222	Gm22270	164.871	176.961	255.311	221.78	0.480481	0.0185532	0.439478	163.207	176.708	289.108	140.086	0.335488	0.265885	1
ENSMUSG00000077391	Gm24336	140.213	228.787	275.844	277.832	0.581192	0.018583	0.439772	138.797	228.46	305.653	178.595	0.395847	0.184555	1
ENSMUSG00000068566	Myadm	29.3034	27.6054	19.7913	21.3237	-0.468894	0.0185928	0.439772	29.0076	27.5659	28.1872	29.9829	0.0403595	0.843226	1
ENSMUSG00000029381	Shroom3	0.315702	0.146685	0.125295	0.0984542	-0.991832	0.0185993	0.439772	0.312515	0.146475	0.131171	0.101424	-0.937927	0.0248362	0.831814
ENSMUSG00000064359	mt-Tg	0.822346	1.08464	3.41911	6.44801	2.2055	0.0186276	0.439917	0.814044	1.08308	3.00676	2.9061	1.52012	0.248523	1
ENSMUSG00000031012	Cask	24.2064	17.6774	14.6366	14.6323	-0.516557	0.0186279	0.439917	23.9621	17.6521	17.749	16.6184	-0.275617	0.214564	1
ENSMUSG00000026670	Uap1	31.9124	30.965	43.3018	43.5553	0.46616	0.018667	0.440575	31.5903	30.9207	29.1357	30.3152	-0.072346	0.719697	1
ENSMUSG00000040658	Dnph1	9.94949	15.2991	9.22973	7.20355	-0.623279	0.0186879	0.440803	9.84905	15.2772	9.36884	7.59752	-0.572811	0.0336214	0.960097
ENSMUSG00000006219	Fblim1	2.61777	2.21726	1.83635	1.48351	-0.534396	0.0187159	0.4409	2.59134	2.21409	2.20006	2.22505	-0.114546	0.60687	1
ENSMUSG00000034652	Cd300a	0.0226272	0.0522273	0.0940781	0.133065	1.45605	0.0187237	0.4409	0.0223988	0.0521526	0.155123	0.0699671	1.46365	0.0234371	0.799314
ENSMUSG00000034685	Fam171a2	10.4907	12.071	15.2207	16.2237	0.477382	0.0187258	0.4409	10.3848	12.0538	15.5307	15.6058	0.471261	0.0220794	0.770303
ENSMUSG00000029030	Tprgl	17.8347	23.1956	28.4737	29.546	0.498246	0.0187789	0.441884	17.6546	23.1625	26.4771	27.1627	0.392641	0.068662	1
ENSMUSG00000027777	Schip1	2.28444	2.58467	1.75558	1.68723	-0.502473	0.0187999	0.442063	2.26138	2.58097	2.01888	2.00868	-0.268923	0.218632	1
ENSMUSG00000047153	Khnyn	6.99398	4.88479	9.20348	8.0696	0.5446	0.0188119	0.442063	6.92338	4.8778	7.76021	8.11705	0.431935	0.061802	1
ENSMUSG00000020439	Smtn	8.26521	7.52916	5.1047	6.14083	-0.490114	0.0188298	0.442063	8.18177	7.51839	6.29396	6.35162	-0.311249	0.127626	1
ENSMUSG00000064740	Gm24706	0	0	1.34753	1.19122	4.94629	0.0188507	0.442063	0	0	1.85159	0	4.49272	0.105004	1
ENSMUSG00000092051	Gm17229	0	0	0.104305	0.0922062	4.94629	0.0188511	0.442063	0	0	0	0	0	1	1
ENSMUSG00000030325	Klrb1c	0	0	0.0467391	0.0413176	4.94629	0.0188541	0.442063	0	0	0.0770669	0.0124145	4.95463	0.0253318	0.841292
ENSMUSG00000023495	Pcbp4	33.2055	39.4996	25.3677	26.7739	-0.48053	0.0190105	0.445461	32.8703	39.4431	32.4209	35.7431	-0.0859876	0.683998	1
ENSMUSG00000021091	Serpina3n	0.187314	0.264706	0.534038	0.419638	1.0372	0.0190432	0.445476	0.185423	0.264327	0.440281	0.449182	0.934934	0.0400248	1
ENSMUSG00000035592	Krt33a	0	0	0.0668847	0.105114	4.9504	0.0190438	0.445476	0	0	0	0	0	1	1
ENSMUSG00000021416	Eci3	0	0	0.0976194	0.153415	4.9504	0.0190452	0.445476	0	0	0	0.0345718	2.39336	1	1
ENSMUSG00000020255	D10Wsu102e	19.398	16.1099	12.784	12.6493	-0.480314	0.019081	0.445523	19.2022	16.0868	13.1189	13.3879	-0.411873	0.0470358	1
ENSMUSG00000042129	Rassf4	0.0261	0.0229498	0	0	-4.77667	0.0190889	0.445523	0.0258366	0.022917	0.03181	0.0384313	0.527998	0.814328	1
ENSMUSG00000038729	Akap2	0.0205638	0.0180818	0	0	-4.77667	0.0190897	0.445523	0.0203562	0.0180559	0	0.0181676	-0.987658	0.370546	1
ENSMUSG00000026514	Cnih3	0.0459526	0.0404062	0	0	-4.77667	0.0190927	0.445523	0.0454887	0.0403484	0.0280029	0.0135327	-0.98529	0.366197	1
ENSMUSG00000070509	Rgma	1.72133	1.4334	2.05002	2.60217	0.564289	0.0191815	0.447328	1.70395	1.43135	2.26681	2.68066	0.665041	0.00531355	0.306597
ENSMUSG00000021365	Nedd9	18.5102	14.1154	23.6922	22.4597	0.50151	0.0192806	0.449372	18.3234	14.0952	24.7265	28.5045	0.716412	0.00114781	0.0950738
ENSMUSG00000023186	Vwa5a	8.81334	6.72876	11.7957	10.3031	0.510113	0.0193082	0.449748	8.72437	6.71913	10.7079	11.2557	0.51005	0.0187048	0.694262
ENSMUSG00000049604	Hoxb13	1.67491	1.8959	2.93106	2.40118	0.574452	0.0194054	0.451524	1.65801	1.89319	2.28508	2.18649	0.324333	0.185948	1
ENSMUSG00000055322	Tns1	6.26924	3.49779	2.99873	3.32789	-0.624313	0.0194075	0.451524	6.20595	3.49278	5.19303	4.91624	0.0620874	0.819379	1
ENSMUSG00000018405	Mrm1	8.2876	10.1646	13.2726	12.6141	0.48571	0.019481	0.452965	8.20394	10.1501	9.90029	10.0725	0.119147	0.575421	1
ENSMUSG00000064722	Gm25857	0	0	1.78969	0.843783	4.94154	0.0195125	0.453169	0	0	1.57385	1.14087	4.95031	0.0197124	0.713866
ENSMUSG00000005125	Ndrg1	18.7708	17.9519	26.0951	24.5639	0.464336	0.0195129	0.453169	18.5813	17.9262	31.5304	32.11	0.801833	7.58267e-05	0.0112959
ENSMUSG00000025006	Sorbs1	5.1371	3.26851	3.00827	2.41113	-0.623475	0.0195299	0.453295	5.08524	3.26383	4.10049	4.04311	-0.0286228	0.907452	1
ENSMUSG00000074178	Gm10638	0.548534	0.522521	1.31772	0.896053	1.05988	0.0196246	0.455223	0.542996	0.521773	0.668538	1.29231	0.882498	0.0595678	1
ENSMUSG00000020196	Cabin1	11.2302	8.38996	6.94986	6.87485	-0.503795	0.0196754	0.456023	11.1169	8.37796	8.0535	8.56423	-0.22919	0.292642	1
ENSMUSG00000007655	Cav1	27.7569	30.2438	19.8087	22.0773	-0.470322	0.0196827	0.456023	27.4767	30.2005	23.1713	21.5161	-0.368603	0.0700879	1
ENSMUSG00000097364	Gm26719	0.0684863	0.0338738	0	0	-4.78911	0.019694	0.456023	0.0677949	0.0338253	0.0782524	0.0151265	-0.0485429	1	1
ENSMUSG00000025997	Ikzf2	0.216664	0.111991	0.335987	0.241055	0.862039	0.0197665	0.457432	0.214477	0.111831	0.256928	0.155204	0.371795	0.40998	1
ENSMUSG00000026594	Ralgps2	2.02083	1.56604	2.84429	2.33519	0.536658	0.0197914	0.457737	2.00043	1.5638	1.97658	2.22996	0.244401	0.289733	1
ENSMUSG00000026536	Mnda	5.4628	5.94537	7.74748	8.31055	0.489368	0.0198223	0.458183	5.40765	5.93687	2.91028	3.40503	-0.846505	0.000293915	0.0335723
ENSMUSG00000035666	Gtf3c4	10.3657	7.45936	6.42559	6.02482	-0.516663	0.0198498	0.458547	10.2611	7.44869	7.29547	7.27144	-0.280976	0.206113	1
ENSMUSG00000095825	Gm25448	2.59892	3.42786	5.61895	8.15126	1.12707	0.0198883	0.459128	2.57269	3.42295	2.37562	1.37765	-0.699336	0.439558	1
ENSMUSG00000028972	Car6	0.078598	0.380112	0.544651	0.487894	1.03675	0.0198991	0.459128	0.0778045	0.379569	0.431069	0.277758	0.514454	0.302196	1
ENSMUSG00000027881	Prpf38b	6.17682	4.67634	3.96524	3.65665	-0.507075	0.0199101	0.459128	6.11446	4.66965	4.75025	5.34066	-0.0936432	0.671628	1
ENSMUSG00000059159	Gm8129	101.726	125.898	149.098	171.126	0.491041	0.0199403	0.459313	100.699	125.718	119.553	122.478	0.0950632	0.651361	1
ENSMUSG00000033565	Rbfox2	23.8782	15.805	13.6824	13.4995	-0.545437	0.0199461	0.459313	23.6372	15.7824	16.376	15.9867	-0.284178	0.22751	1
ENSMUSG00000020923	Ubtf	28.2173	23.3305	18.0505	18.8766	-0.480974	0.0199635	0.459313	27.9324	23.2971	20.1764	21.3624	-0.302242	0.148961	1
ENSMUSG00000035769	Xylb	3.48571	3.40555	2.57648	2.33386	-0.486678	0.0199729	0.459313	3.45052	3.40067	2.9502	2.97816	-0.208246	0.321634	1
ENSMUSG00000040270	Bach2	0.776942	0.378869	0.950899	0.970644	0.749422	0.0199768	0.459313	0.769098	0.378326	0.655172	0.483387	0.00226616	1	1
ENSMUSG00000032601	Prkar2a	21.9705	16.2021	12.6648	14.0968	-0.511416	0.0200023	0.45949	21.7487	16.1789	12.747	12.6826	-0.575573	0.00867409	0.424937
ENSMUSG00000046876	Atxn1	6.04161	3.27453	3.04806	2.96077	-0.630119	0.0200079	0.45949	5.98062	3.26985	4.05396	3.80799	-0.232364	0.389207	1
ENSMUSG00000052143	Gm9869	3.70277	1.66048	1.35477	0.871002	-1.17453	0.0201287	0.461994	3.66539	1.65811	3.38463	2.09364	0.0973141	0.936584	1
ENSMUSG00000026623	Lpgat1	16.1205	11.2617	9.48832	9.55225	-0.523197	0.0201806	0.462914	15.9577	11.2455	9.28408	8.39131	-0.621163	0.00672145	0.360793
ENSMUSG00000074578	1500012F01Rik	20.4659	32.0034	40.9855	36.527	0.559854	0.0202147	0.463124	20.2593	31.9576	45.4617	41.1367	0.72651	0.00300241	0.198702
ENSMUSG00000020483	Dynll2	12.1946	9.69316	6.84054	8.48009	-0.513719	0.0202262	0.463124	12.0715	9.67929	7.61286	8.56175	-0.425271	0.0496569	1
ENSMUSG00000063558	Aox1	0.467625	0.386996	0.716709	0.593134	0.633024	0.0202345	0.463124	0.462904	0.386442	0.402302	0.534646	0.154711	0.62622	1
ENSMUSG00000042743	Sgtb	3.74927	2.98954	4.81826	4.72706	0.508402	0.0202519	0.463124	3.71142	2.98526	4.28391	3.85442	0.2864	0.209942	1
ENSMUSG00000051391	Ywhag	35.1422	30.8882	23.0421	24.6164	-0.470133	0.0202571	0.463124	34.7874	30.844	26.5083	26.4509	-0.309181	0.129681	1
ENSMUSG00000034818	Celf5	0.169269	0.0669775	0.0609942	0.0387112	-1.15948	0.0202607	0.463124	0.167561	0.0668817	0.0928354	0.0747728	-0.423782	0.349147	1
ENSMUSG00000085207	Gm11767	1.68665	1.85384	0.748017	0.881667	-1.12642	0.0202856	0.463422	1.66962	1.85119	1.23339	0.695387	-0.876042	0.0647882	1
ENSMUSG00000063130	Calml3	0	0	0.0643032	0.189481	4.95678	0.0203235	0.463976	0	0	0	0.0341594	2.3929	1	1
ENSMUSG00000097531	Gm26591	0.172873	0.0162866	0	0	-5.08048	0.020347	0.463976	0.171128	0.0162632	0	0.0218185	-2.67388	0.0771588	1
ENSMUSG00000003031	Cdkn1b	30.2853	25.6663	38.6667	39.0002	0.473537	0.0203472	0.463976	29.9796	25.6296	48.2934	46.5481	0.770561	0.000211135	0.0257417
ENSMUSG00000008028	1700008O03Rik	0.0976653	0.00920114	0	0	-5.08052	0.0203572	0.463976	0.0966794	0.00918797	0	0	-5.07994	0.0214867	0.754327
ENSMUSG00000029126	Nsg1	132.595	165.781	204.96	213.15	0.486509	0.0203765	0.464146	131.256	165.544	171.872	164.864	0.181901	0.394562	1
ENSMUSG00000093885	Rpl35a-ps5	0.220978	0.29146	0.490011	1.01073	1.45603	0.0204376	0.465268	0.218747	0.291043	0.471314	0.520611	0.905128	0.182185	1
ENSMUSG00000032186	Tmod2	1.46946	0.853468	0.698859	0.773192	-0.650648	0.0204966	0.466092	1.45463	0.852247	0.796499	0.911044	-0.425976	0.129892	1
ENSMUSG00000038319	Kcnh2	3.96205	3.51105	2.74241	2.61461	-0.47731	0.0204976	0.466092	3.92205	3.50603	2.97344	3.12249	-0.282975	0.178744	1
ENSMUSG00000044017	Gpr133	1.10018	1.12356	1.73561	1.41722	0.504734	0.0205485	0.466977	1.08908	1.12195	2.53425	2.9715	1.31504	1.42142e-09	7.1397e-07
ENSMUSG00000025277	Abhd6	0.615898	0.67695	0.917601	1.28277	0.746328	0.0206852	0.469812	0.60968	0.675982	1.00867	0.657492	0.36132	0.305861	1
ENSMUSG00000021371	Mcur1	10.0396	8.66322	6.86027	6.59321	-0.473755	0.0207633	0.471312	9.93824	8.65082	7.39032	7.36716	-0.331841	0.109115	1
ENSMUSG00000029676	Pot1a	5.07286	4.49619	6.43632	6.76783	0.465351	0.0208835	0.473726	5.02164	4.48976	5.67377	6.01237	0.297942	0.146118	1
ENSMUSG00000044216	Kcnj4	1.33507	1.3376	0.811281	0.880743	-0.660971	0.0208938	0.473726	1.32159	1.33569	1.24383	0.816578	-0.369313	0.219085	1
ENSMUSG00000078994	Zfp429	0.0712587	0.0845881	0.23702	0.139685	1.25816	0.0209257	0.474175	0.0705393	0.0844671	0.143299	0.0881375	0.542936	0.421369	1
ENSMUSG00000027952	Pmvk	11.6474	18.0563	22.8799	20.8464	0.55372	0.020944	0.474316	11.5298	18.0305	20.0589	16.9415	0.3197	0.198628	1
ENSMUSG00000021930	Spryd7	3.10501	3.64605	2.22904	2.56163	-0.499259	0.0209874	0.475024	3.07367	3.64083	3.14451	2.94056	-0.145158	0.508529	1
ENSMUSG00000026077	Npas2	0.427737	0.388817	0.663304	0.611858	0.652006	0.0210117	0.475186	0.423419	0.38826	0.390986	0.531097	0.192001	0.550929	1
ENSMUSG00000052837	Junb	22.68	28.5506	34.7295	36.9411	0.482629	0.0210253	0.475186	22.4511	28.5097	22.1554	24.9076	-0.116202	0.59522	1
ENSMUSG00000056215	Lrguk	0.266099	0.107241	0.110637	0.0144894	-1.42293	0.021031	0.475186	0.263412	0.107088	0.121618	0.19591	-0.137787	0.742848	1
ENSMUSG00000006442	Srm	24.3106	39.624	21.137	21.9267	-0.572354	0.0210805	0.475926	24.0652	39.5673	23.4564	25.9142	-0.368108	0.14606	1
ENSMUSG00000064390	Rnu73b	177.098	43.0833	208.79	271.554	1.13402	0.021088	0.475926	175.31	43.0216	149.651	135.6	0.394567	0.435869	1
ENSMUSG00000086924	Gm11766	0.255756	0.120475	0.0759549	0.0537156	-1.41194	0.0211502	0.477053	0.253174	0.120303	0.050096	0.112977	-1.09489	0.0952764	1
ENSMUSG00000020741	Cluh	16.208	12.796	10.2632	10.4743	-0.483226	0.0211814	0.477484	16.0444	12.7777	9.9652	10.1801	-0.515955	0.0151082	0.607725
ENSMUSG00000030655	Smg1	9.1861	4.52833	4.4643	4.18105	-0.664866	0.0212166	0.478001	9.09336	4.52185	5.4103	4.91653	-0.398098	0.168551	1
ENSMUSG00000049551	Fzd9	0.600973	0.776802	0.379801	0.400539	-0.840564	0.021241	0.478275	0.594906	0.77569	0.307629	0.509708	-0.758338	0.043009	1
ENSMUSG00000083619	Gm14414	0.0963238	0.444663	0	0	-4.92711	0.0213243	0.479623	0.0953514	0.444027	0	0.0850998	-2.52673	0.0889245	1
ENSMUSG00000081201	Smt3h2-ps4	0.191976	0.886227	0	0	-4.92711	0.0213253	0.479623	0.190038	0.884959	0.175482	0	-2.52505	0.0889781	1
ENSMUSG00000030782	Tgfb1i1	9.2147	9.4774	6.55082	6.99594	-0.465422	0.0213844	0.480677	9.12167	9.46384	8.85939	9.13223	-0.0473696	0.825149	1
ENSMUSG00000017707	Serinc3	45.4419	45.8817	61.9934	63.3245	0.456486	0.0214002	0.480755	44.9831	45.8161	54.2171	59.2922	0.322027	0.113416	1
ENSMUSG00000029223	Uchl1	0.882339	2.11202	2.69026	2.65847	0.801814	0.0214536	0.48168	0.873432	2.10899	2.091	2.30971	0.529235	0.145181	1
ENSMUSG00000097573	G730003C15Rik	0.286716	0.29938	0.0993409	0.140509	-1.29413	0.0214726	0.481831	0.283821	0.298952	0.262081	0.211089	-0.305431	0.541618	1
ENSMUSG00000029178	Klf3	23.2692	19.5493	14.5492	16.2094	-0.476493	0.0215293	0.482826	23.0343	19.5214	18.5602	22.0544	-0.0662898	0.75549	1
ENSMUSG00000020140	Lgr5	0.0997776	0.048254	0.0110627	0.0391178	-1.51982	0.0215512	0.48304	0.0987703	0.048185	0.0912047	0.0646442	0.154521	0.90644	1
ENSMUSG00000026674	Ddr2	58.445	35.6628	32.9208	30.3483	-0.572499	0.0215815	0.483328	57.855	35.6118	32.7235	31.8999	-0.532126	0.0329881	0.950324
ENSMUSG00000024781	Lipa	27.7627	29.692	40.1955	38.672	0.456747	0.0215887	0.483328	27.4825	29.6496	34.1769	35.3522	0.283007	0.161612	1
ENSMUSG00000025209	Peo1	11.8325	9.78539	7.51104	7.98481	-0.478906	0.0216243	0.483496	11.7131	9.77139	8.90719	8.67886	-0.28732	0.172582	1
ENSMUSG00000086212	Mkln1os	0.0749877	0.123631	0.233835	0.238866	1.1726	0.0216326	0.483496	0.0742307	0.123455	0.137089	0.19875	0.697351	0.276254	1
ENSMUSG00000042807	Hecw2	3.72629	2.69615	2.32319	2.17915	-0.510211	0.0216332	0.483496	3.68867	2.69229	2.86797	2.61364	-0.217407	0.33133	1
ENSMUSG00000024926	Kat5	17.2973	20.081	26.0099	25.6469	0.465372	0.0216679	0.483824	17.1227	20.0523	20.2312	23.2156	0.223669	0.28966	1
ENSMUSG00000004446	Bid	10.0672	11.5645	7.99613	7.62526	-0.47053	0.0216726	0.483824	9.96555	11.5479	6.79854	6.0623	-0.743475	0.000440775	0.0452072
ENSMUSG00000086700	Gm15747	0.281971	0.0743814	0	0	-4.81157	0.021735	0.484732	0.279125	0.0742749	0.0515488	0.049823	-1.54826	0.207003	1
ENSMUSG00000042353	Frem3	0.0432067	0.0113975	0	0	-4.81159	0.021738	0.484732	0.0427705	0.0113812	0.0157977	0	-1.55095	0.211417	1
ENSMUSG00000061048	Cdh3	2.19999	2.23136	1.37784	1.7059	-0.527081	0.0217874	0.485557	2.17778	2.22816	1.90914	1.84523	-0.231607	0.299454	1
ENSMUSG00000052397	Ezr	8.00313	7.0076	10.6396	10.0852	0.46735	0.0218542	0.48641	7.92234	6.99757	7.89951	8.0361	0.0966653	0.645805	1
ENSMUSG00000043065	Spice1	4.73271	4.29901	6.14237	6.28047	0.461088	0.0218577	0.48641	4.68493	4.29286	5.87571	6.5616	0.471382	0.0232139	0.794323
ENSMUSG00000046415	B430212C06Rik	0.173747	0.114582	0.0481598	0.0756862	-1.18484	0.0218629	0.48641	0.171993	0.114418	0.0617629	0.0767509	-0.994199	0.0489344	1
ENSMUSG00000054723	Vmac	4.60557	5.29124	6.71216	7.12743	0.479118	0.0219273	0.487565	4.55908	5.28367	7.22323	6.87433	0.514154	0.0165793	0.647617
ENSMUSG00000026604	Ptpn14	11.6366	7.39727	6.47206	6.52064	-0.549834	0.0219641	0.488106	11.5191	7.38668	6.53026	6.60236	-0.52468	0.0296995	0.904278
ENSMUSG00000029333	Rasgef1b	3.41936	3.03257	2.11502	2.42688	-0.504829	0.0219975	0.488572	3.38484	3.02823	2.86382	2.7233	-0.195766	0.372507	1
ENSMUSG00000057967	Fgf18	0.513183	0.584564	0.387943	0.0457258	-1.25734	0.0220403	0.489244	0.508002	0.583728	0.93818	0.989204	0.799597	0.0483482	1
ENSMUSG00000020889	Nr1d1	1.86709	1.45625	1.13458	1.05576	-0.587037	0.0220721	0.489643	1.84824	1.45417	1.5918	1.72884	0.0190508	0.978429	1
ENSMUSG00000060459	Kng2	0.0880147	0.0773915	0.219566	0.258796	1.50675	0.0220833	0.489643	0.0871262	0.0772807	0.10727	0.155518	0.676013	0.480058	1
ENSMUSG00000060647	Gm7099	9.31643	14.0056	7.49717	7.85485	-0.616694	0.0222251	0.492372	9.22238	13.9856	7.96655	7.61133	-0.587228	0.0338961	0.963181
ENSMUSG00000033257	Ttll4	4.7257	3.47939	2.91068	2.86358	-0.504467	0.0222315	0.492372	4.67799	3.47441	2.84175	2.83682	-0.519505	0.0198383	0.714381
ENSMUSG00000020793	Galr2	0.136863	0.06447	0.341425	0.153306	1.39873	0.0223331	0.494344	0.135481	0.0643778	0.0714879	0.207284	0.564444	0.515049	1
ENSMUSG00000029924	Slc37a3	6.33958	5.03311	7.70388	8.17365	0.484208	0.0223754	0.495	6.27558	5.02591	4.61352	4.89175	-0.246676	0.253589	1
ENSMUSG00000092702	Gm24514	5.23811	14.5853	17.423	19.7754	0.876513	0.0224083	0.495204	5.18523	14.5644	18.4429	13.7119	0.675669	0.0984801	1
ENSMUSG00000026933	Camsap1	5.81508	4.05783	3.44442	3.44217	-0.517511	0.0224099	0.495204	5.75638	4.05202	4.23141	4.34789	-0.191138	0.399519	1
ENSMUSG00000027804	Ppid	15.3075	19.5467	12.1929	12.7674	-0.483139	0.0224599	0.495963	15.153	19.5187	12.8741	14.035	-0.366866	0.0901829	1
ENSMUSG00000021884	Hacl1	4.28037	5.08547	6.36592	6.60513	0.467064	0.0224695	0.495963	4.23716	5.07819	5.96595	6.19078	0.381591	0.0687766	1
ENSMUSG00000052684	Jun	7.08142	7.76654	9.99325	10.3949	0.456419	0.0225141	0.496667	7.00994	7.75543	8.00369	9.04114	0.206302	0.319865	1
ENSMUSG00000062101	Zfp119b	5.61802	6.04844	8.58347	7.72881	0.48205	0.0225526	0.497237	5.5613	6.03979	7.36268	7.68428	0.372531	0.0830184	1
ENSMUSG00000017692	Rhbdl3	3.57986	3.09138	2.60836	2.08008	-0.503381	0.0226136	0.497665	3.54372	3.08696	2.39825	2.31796	-0.488654	0.0227191	0.785624
ENSMUSG00000001864	Aif1l	6.96789	7.77642	5.72557	4.90316	-0.472302	0.0226201	0.497665	6.89755	7.7653	7.2109	6.67808	-0.0795939	0.706572	1
ENSMUSG00000052914	Cyp2j6	5.04087	5.34521	6.94375	7.34345	0.458519	0.0226201	0.497665	4.98998	5.33756	5.91026	6.6464	0.280884	0.176759	1
ENSMUSG00000018238	Gdf9	0.961796	1.12359	1.66811	1.58909	0.630518	0.0226249	0.497665	0.952087	1.12198	1.3313	1.38384	0.375183	0.193452	1
ENSMUSG00000022773	Ypel1	1.19752	0.729564	1.48895	1.46435	0.635114	0.0226356	0.497665	1.18543	0.72852	1.94948	1.98497	1.05736	0.000122178	0.0169746
ENSMUSG00000084846	A730011C13Rik	0.417783	0.286539	0.180652	0.180171	-0.921914	0.0226585	0.497889	0.413565	0.286129	0.259683	0.221461	-0.504671	0.205939	1
ENSMUSG00000020099	Unc5b	17.5159	11.844	10.8043	9.49549	-0.530908	0.0226925	0.498358	17.3391	11.8271	8.32051	9.16815	-0.736626	0.00162143	0.125546
ENSMUSG00000024158	Hagh	9.35722	12.495	16.2869	14.6968	0.500056	0.0227157	0.498556	9.26276	12.4772	15.4596	14.9677	0.480949	0.030511	0.919031
ENSMUSG00000024812	Tjp2	5.87398	4.62146	3.51042	3.92485	-0.49493	0.0227538	0.498556	5.81468	4.61484	3.00989	2.99437	-0.793488	0.000312459	0.0350769
ENSMUSG00000031286	Glt28d2	0.867018	0.85375	0.602453	0.535481	-0.590958	0.0227714	0.498556	0.858265	0.852529	0.412546	0.409228	-1.05526	0.000125726	0.0172835
ENSMUSG00000081278	Gm13186	1.92403	3.6912	1.30903	1.37148	-1.11735	0.0227812	0.498556	1.90461	3.68592	1.59883	1.08171	-1.10903	0.0257997	0.850131
ENSMUSG00000035385	Ccl2	22.0302	41.3123	46.469	50.9664	0.618167	0.0227927	0.498556	21.8078	41.2532	12.8002	11.0998	-1.4022	1.50688e-06	0.000368987
ENSMUSG00000048040	Arxes2	2.04064	2.73872	1.51827	1.57901	-0.642096	0.0228148	0.498556	2.02004	2.7348	2.06165	2.11915	-0.201077	0.488012	1
ENSMUSG00000022178	Ajuba	7.88229	6.52892	5.45335	4.85169	-0.480404	0.022815	0.498556	7.80272	6.51958	5.04353	5.08359	-0.497632	0.0190376	0.699694
ENSMUSG00000048240	Gng7	2.67617	2.58672	2.07923	1.66775	-0.487124	0.0228227	0.498556	2.64916	2.58302	2.69451	2.7878	0.0678666	0.746858	1
ENSMUSG00000046372	Gm5590	1.12116	1.05626	2.53054	2.35474	1.16419	0.0228282	0.498556	1.10985	1.05475	2.04967	1.41503	0.672937	0.262125	1
ENSMUSG00000055538	Zcchc24	6.54325	4.73482	7.85008	8.0961	0.501584	0.0228415	0.498556	6.47719	4.72805	5.50232	6.05609	0.046664	0.8405	1
ENSMUSG00000022962	Gart	25.7078	26.0438	18.8773	19.0287	-0.449208	0.0228415	0.498556	25.4483	26.0065	19.6911	19.0994	-0.407653	0.0426143	1
ENSMUSG00000035206	Sppl2b	11.0736	10.7948	7.79403	8.18271	-0.452801	0.0228581	0.498639	10.9618	10.7794	8.79722	9.33931	-0.261221	0.199637	1
ENSMUSG00000085589	A430078I02Rik	0.272024	0.424021	0.205637	0.0969517	-1.19665	0.0228823	0.498891	0.269278	0.423414	0.203442	0.196631	-0.828389	0.0933993	1
ENSMUSG00000035337	Uchl4	4.2711	6.63487	3.4727	3.62805	-0.632935	0.0229638	0.50039	4.22798	6.62538	3.25344	3.18644	-0.765217	0.00781341	0.399671
ENSMUSG00000092417	Gpank1	4.08337	5.53538	7.85215	6.25346	0.546187	0.0229975	0.500769	4.04215	5.52746	5.9876	6.9145	0.423285	0.0761937	1
ENSMUSG00000087182	Gm13334	0.23997	0.158255	0.558732	0.423362	1.348	0.0230068	0.500769	0.237548	0.158028	0.614186	0.424017	1.41769	0.0175905	0.67106
ENSMUSG00000050105	Grrp1	0.211448	0.59762	0.251184	0.0296064	-1.50132	0.0230431	0.50128	0.209313	0.596765	0.276114	0.53374	-0.0588901	1	1
ENSMUSG00000028068	Iqgap3	22.8285	15.6864	12.9777	13.8789	-0.519281	0.0230838	0.501757	22.598	15.664	19.3931	18.269	-0.0219271	0.923323	1
ENSMUSG00000036067	Slc2a6	2.98428	3.2596	2.09383	2.32169	-0.504373	0.0230906	0.501757	2.95415	3.25493	2.45508	2.70245	-0.270239	0.235389	1
ENSMUSG00000052026	Slc6a7	0.11589	0.109181	0.275337	0.227172	1.16236	0.0231387	0.502523	0.11472	0.109024	0.136199	0.131639	0.261646	0.758392	1
ENSMUSG00000043336	Filip1l	6.57086	4.93353	4.16661	3.97983	-0.494842	0.0231543	0.502576	6.50452	4.92647	5.73203	6.50324	0.100608	0.659149	1
ENSMUSG00000026113	Inpp4a	1.54644	0.902516	0.785222	0.771267	-0.643182	0.023169	0.502576	1.53083	0.901225	0.963231	1.13652	-0.202301	0.470942	1
ENSMUSG00000008855	Hdac5	20.1331	18.2889	14.2948	13.7471	-0.454053	0.0231796	0.502576	19.9299	18.2628	24.1127	24.0473	0.334721	0.0993036	1
ENSMUSG00000038291	Snx25	23.6384	20.8778	16.6629	15.7425	-0.457571	0.0232243	0.503266	23.3998	20.8479	17.8104	17.9383	-0.307342	0.131062	1
ENSMUSG00000040414	Slc25a28	14.3399	18.0955	23.2418	22.03	0.4782	0.0232455	0.503284	14.1951	18.0696	17.0434	18.1169	0.121141	0.574739	1
ENSMUSG00000025486	Sirt3	4.40919	6.1877	8.03687	7.3985	0.533086	0.0232508	0.503284	4.36468	6.17885	7.93172	7.91548	0.57792	0.0160112	0.630529
ENSMUSG00000079003	Samd1	57.604	67.9924	46.1265	45.0105	-0.46306	0.0233226	0.50456	57.0225	67.8951	48.9494	52.3055	-0.303381	0.145988	1
ENSMUSG00000038205	Prkab2	4.65359	3.1867	2.54194	2.82108	-0.543805	0.0233861	0.505654	4.60661	3.18214	3.20711	2.83988	-0.360882	0.134257	1
ENSMUSG00000059741	Myl3	0	0.25194	0.388271	0.374437	1.33429	0.0234498	0.506751	0	0.251579	0.232804	0.525023	1.35756	0.0363703	1
ENSMUSG00000034591	Slc41a2	7.45645	6.57917	10.5029	8.92781	0.470732	0.0235258	0.507492	7.38118	6.56976	6.1361	6.24089	-0.171633	0.404996	1
ENSMUSG00000025489	Ifitm5	44.3275	81.214	44.3234	37.2508	-0.623904	0.0235313	0.507492	43.88	81.0978	66.6278	79.2209	0.220386	0.422088	1
ENSMUSG00000027889	Ampd2	5.26625	4.63855	3.44932	3.73861	-0.46152	0.0235348	0.507492	5.21308	4.63191	3.98125	4.35784	-0.238074	0.25143	1
ENSMUSG00000032417	Rwdd2a	1.43163	1.69942	2.551	2.28517	0.615047	0.0235544	0.507492	1.41717	1.69699	2.28074	1.59005	0.298677	0.338899	1
ENSMUSG00000028565	Nfia	8.18581	4.88724	4.38489	4.42364	-0.567968	0.0235586	0.507492	8.10317	4.88025	4.82472	5.10624	-0.38507	0.126085	1
ENSMUSG00000067370	B3galt4	3.92051	4.17833	6.28733	5.24925	0.509845	0.0235618	0.507492	3.88093	4.17235	6.01543	4.79349	0.42085	0.0749435	1
ENSMUSG00000044551	9930012K11Rik	1.54816	2.07598	2.73208	2.5627	0.535251	0.023628	0.508637	1.53253	2.07301	1.651	2.11243	0.0520394	0.842742	1
ENSMUSG00000089876	Tmem102	0.599193	0.244619	0.213539	0.111864	-1.25744	0.0236546	0.50887	0.593144	0.244269	0.156489	0.151249	-1.3553	0.0149336	0.603179
ENSMUSG00000082896	Gm5844	9.23318	7.36661	6.06696	5.72077	-0.489232	0.0236648	0.50887	9.13997	7.35607	8.1639	6.46805	-0.170115	0.461004	1
ENSMUSG00000002325	Irf9	5.69044	6.86519	8.48261	8.90032	0.466368	0.0236798	0.508899	5.63299	6.85537	7.44049	7.38931	0.245243	0.24479	1
ENSMUSG00000030545	Pex11a	1.52183	1.56244	0.992249	1.10174	-0.562212	0.0236921	0.508899	1.50647	1.56021	1.47011	1.37506	-0.110115	0.672588	1
ENSMUSG00000091723	Gm17366	1.76782	2.9146	1.22503	0.288781	-1.58169	0.0237093	0.50899	1.74998	2.91043	1.61593	1.04122	-0.85591	0.243089	1
ENSMUSG00000003062	Stard3nl	16.5638	23.558	29.561	27.7217	0.510097	0.023777	0.510164	16.3965	23.5243	25.3002	22.9631	0.270097	0.243498	1
ENSMUSG00000024143	Rhoq	32.2083	25.532	21.3403	20.1844	-0.474909	0.0237958	0.510289	31.8832	25.4955	26.6398	27.1295	-0.0931754	0.659506	1
ENSMUSG00000029166	Mapre3	0.988845	1.18197	1.52891	1.65065	0.537827	0.0238199	0.510371	0.978862	1.18028	1.48293	1.91105	0.643147	0.0118977	0.519667
ENSMUSG00000062991	Nrg1	5.18345	4.928	6.91398	7.04039	0.46589	0.0238284	0.510371	5.13112	4.92095	5.86849	6.32291	0.279602	0.190857	1
ENSMUSG00000081926	Gm15536	0.487586	3.53706	4.86542	6.21263	1.25112	0.0238441	0.510371	0.482664	3.532	3.56554	4.73848	0.864412	0.142483	1
ENSMUSG00000021270	Hsp90aa1	49.24	39.4123	30.7814	33.0094	-0.4745	0.0238557	0.510371	48.7429	39.3559	36.4566	36.5298	-0.271151	0.199301	1
ENSMUSG00000050192	Eif5a2	8.42975	6.41168	5.4112	5.14358	-0.489135	0.0238695	0.510371	8.34465	6.40251	4.96866	4.73399	-0.601825	0.00609385	0.334854
ENSMUSG00000031004	Mki67	44.621	19.3974	19.6543	19.4141	-0.712109	0.0238778	0.510371	44.1706	19.3696	22.0405	21.7187	-0.537731	0.0876894	1
ENSMUSG00000024511	Rab27b	1.53406	1.3577	1.13144	0.923933	-0.488177	0.0239457	0.511543	1.51857	1.35576	1.25593	1.25317	-0.19395	0.359172	1
ENSMUSG00000027677	Ttc14	4.4108	3.88951	3.10889	2.91503	-0.460257	0.0240267	0.512993	4.36627	3.88394	3.45585	3.38468	-0.268863	0.192413	1
ENSMUSG00000025154	Arhgap19	4.59932	3.00402	2.65988	2.56005	-0.539116	0.0240587	0.513396	4.55289	2.99972	2.9008	2.77582	-0.408889	0.0892629	1
ENSMUSG00000038210	Hoxa11	1.17541	0.98832	0.720839	0.705628	-0.589295	0.0240761	0.513487	1.16354	0.986906	0.483487	0.623067	-0.946449	0.00074617	0.0691116
ENSMUSG00000075704	Txnrd2	1.17804	1.23882	0.754555	0.858167	-0.589474	0.0241298	0.514134	1.16615	1.23705	0.88765	0.956383	-0.384311	0.133384	1
ENSMUSG00000030917	Tmem159	6.0769	8.15763	10.3086	9.87392	0.498121	0.0241327	0.514134	6.01555	8.14596	9.99858	10.2842	0.512677	0.0233669	0.798859
ENSMUSG00000040254	Sema3d	7.83714	4.75493	4.43154	4.03583	-0.569408	0.0241734	0.514723	7.75802	4.74813	7.12505	7.76977	0.254786	0.312383	1
ENSMUSG00000028980	H6pd	21.7101	17.6742	14.2408	14.2546	-0.466197	0.0241944	0.51489	21.4909	17.6489	17.8506	17.6534	-0.140044	0.502473	1
ENSMUSG00000054469	Lclat1	16.1602	12.0767	9.6689	10.4365	-0.488863	0.02426	0.515991	15.997	12.0594	11.4093	11.8825	-0.267257	0.219079	1
ENSMUSG00000032010	Usp2	0.435772	0.449494	0.576068	0.821367	0.646561	0.0242725	0.515991	0.431373	0.448851	1.21542	1.22408	1.46509	1.21883e-08	5.08007e-06
ENSMUSG00000091997	Gm6611	0.346796	0.28588	0.108142	0.0849758	-1.62973	0.024311	0.516531	0.343295	0.285471	0.0792498	0.268088	-0.807145	0.291547	1
ENSMUSG00000093979	Gm2237	0.309535	0.148459	0.0701982	0.0827407	-1.47151	0.0244051	0.518175	0.30641	0.148246	0.180052	0.0497212	-0.903106	0.187496	1
ENSMUSG00000042015	Wdr41	4.77451	3.62923	3.05681	2.87812	-0.497306	0.0244149	0.518175	4.72631	3.62403	3.22102	3.44948	-0.320312	0.150548	1
ENSMUSG00000070291	Ddx43	0.805073	0.929122	0.543935	0.49317	-0.746599	0.0244357	0.518335	0.796946	0.927792	0.482935	0.488994	-0.835908	0.0169843	0.656239
ENSMUSG00000021701	Plk2	36.4021	37.8341	26.5726	27.9308	-0.445983	0.0245308	0.520072	36.0346	37.7799	32.1906	30.7462	-0.230161	0.253725	1
ENSMUSG00000020042	Btbd11	0.283422	0.196255	0.384943	0.347236	0.635095	0.0246319	0.521932	0.280561	0.195975	0.202938	0.204491	-0.203555	0.46974	1
ENSMUSG00000040272	Accs	1.65021	1.49976	2.15733	2.18873	0.466935	0.0246822	0.522509	1.63355	1.49761	1.87614	2.08896	0.343153	0.113028	1
ENSMUSG00000037820	Tgm2	0.203886	0.22146	0.349055	0.387913	0.776793	0.0246858	0.522509	0.201828	0.221143	0.219257	0.275491	0.217713	0.599385	1
ENSMUSG00000074024	4632427E13Rik	0.854462	0.51414	0.430465	0.434022	-0.64697	0.0247115	0.522771	0.845836	0.513404	0.570107	0.446326	-0.406207	0.16718	1
ENSMUSG00000081073	Gm13758	0.14871	0.196142	0.43281	0.655896	1.55915	0.0247409	0.522855	0.147209	0.195861	0.339833	0.262764	0.7471	0.447929	1
ENSMUSG00000025764	Phf17	9.04983	5.42336	10.8983	10.4347	0.562368	0.0247451	0.522855	8.95847	5.4156	8.25529	7.6099	0.144853	0.570919	1
ENSMUSG00000020696	Rffl	1.83724	1.70768	1.40044	1.11567	-0.490095	0.0247555	0.522855	1.81869	1.70523	0.943132	0.882151	-0.947343	1.28572e-05	0.0023761
ENSMUSG00000041809	Efhc1	1.18775	1.26286	1.89472	1.7581	0.572244	0.0248953	0.525524	1.17576	1.26106	1.50669	1.54191	0.317809	0.242633	1
ENSMUSG00000021712	Trim23	8.45551	6.85396	10.6836	10.4262	0.465034	0.024952	0.526177	8.37015	6.84415	9.3711	9.2651	0.294054	0.161688	1
ENSMUSG00000025875	Tspan17	6.34627	6.23978	4.1978	4.83475	-0.480022	0.0249531	0.526177	6.28221	6.23085	6.22289	5.68324	-0.0717033	0.752565	1
ENSMUSG00000025498	Irf7	3.66709	4.29798	5.40433	5.65821	0.4692	0.0250728	0.528417	3.63008	4.29183	4.67955	4.4908	0.20689	0.338292	1
ENSMUSG00000092746	Gm22179	11.3994	31.6994	40.7605	37.9877	0.855097	0.0251233	0.528955	11.2843	31.6541	37.3383	25.01	0.525403	0.203702	1
ENSMUSG00000023391	Dlx2	1.02277	0.861855	0.535492	0.649733	-0.662261	0.0251387	0.528955	1.01245	0.860622	0.41551	0.384865	-1.21232	0.000129431	0.0176076
ENSMUSG00000026554	Dcaf8	40.0559	36.3938	52.5858	51.6995	0.44819	0.0251388	0.528955	39.6515	36.3417	46.7977	52.6324	0.388016	0.0597535	1
ENSMUSG00000078247	Airn	1.44163	1.64395	1.0864	1.04501	-0.538343	0.0251589	0.529093	1.42707	1.6416	1.24913	1.24711	-0.303769	0.209787	1
ENSMUSG00000020937	Plcd3	7.07969	7.40381	9.84059	9.90039	0.446087	0.0251843	0.529344	7.00822	7.39321	13.4843	14.2367	0.944005	4.02364e-06	0.000834086
ENSMUSG00000005980	Dnase1	0.780483	0.772065	0.446194	0.478106	-0.746977	0.0252408	0.530247	0.772604	0.77096	0.579656	0.517154	-0.49177	0.160769	1
ENSMUSG00000019907	Ppp1r12a	58.1319	38.0353	33.8227	32.8778	-0.527135	0.0252939	0.531077	57.545	37.9809	40.5053	39.5961	-0.253433	0.28433	1
ENSMUSG00000089726	Mir17hg	0.389765	0.400984	0.168537	0.275053	-0.853414	0.0253937	0.532888	0.38583	0.40041	0.185264	0.123965	-1.34422	0.0011986	0.0984484
ENSMUSG00000034731	Dgkh	3.44183	2.12217	1.72188	1.91983	-0.60351	0.0254156	0.53306	3.40708	2.11914	1.82883	1.86649	-0.571722	0.034435	0.975508
ENSMUSG00000016510	Mtif3	1.82885	2.2706	2.82022	2.89492	0.473982	0.0254897	0.533957	1.81038	2.26735	2.58213	2.54878	0.326457	0.135582	1
ENSMUSG00000087380	2210408F21Rik	0.379267	0.432022	0.831455	0.675871	0.881178	0.0255006	0.533957	0.375439	0.431404	0.630328	0.517842	0.488297	0.244014	1
ENSMUSG00000088252	Snord13	1643.82	847.353	1784.6	2070.43	0.630727	0.0255099	0.533957	1627.23	846.141	1385.72	841.689	-0.150462	0.631475	1
ENSMUSG00000089536	Scarna3a	284.206	379.037	425.529	510.495	0.494825	0.0255128	0.533957	281.337	378.495	408.703	244.436	-0.016141	0.956178	1
ENSMUSG00000008604	Ubqln4	31.5075	28.7028	22.6286	21.5462	-0.446328	0.0255438	0.534319	31.1895	28.6618	23.1962	24.0272	-0.341562	0.0918868	1
ENSMUSG00000038893	Fam117a	8.02646	8.30454	5.84381	6.13621	-0.447752	0.0255756	0.534551	7.94543	8.29266	6.09772	6.27177	-0.393025	0.0552834	1
ENSMUSG00000021068	Nin	9.68061	4.8938	4.75797	4.63938	-0.631443	0.025591	0.534551	9.58288	4.88679	4.99579	5.11173	-0.516035	0.0680461	1
ENSMUSG00000025558	Dock9	4.57395	2.76207	5.24383	5.55738	0.56164	0.0256332	0.534551	4.52778	2.75812	3.48825	3.36549	-0.0846798	0.736375	1
ENSMUSG00000060166	Zdhhc8	14.0466	12.7503	9.47267	10.1754	-0.447327	0.0256414	0.534551	13.9048	12.732	12.5389	12.1693	-0.107975	0.593545	1
ENSMUSG00000073555	Gm4951	0.792465	0.385083	0.953778	1.04243	0.80892	0.0256573	0.534551	0.784465	0.384532	1.10563	0.718549	0.67977	0.0935635	1
ENSMUSG00000073910	Mob3b	0.569112	0.322537	0.872545	0.592664	0.746515	0.0256701	0.534551	0.563367	0.322076	0.438931	0.597072	0.253204	0.482588	1
ENSMUSG00000018593	Sparc	734.288	996.807	1302.67	1140.86	0.497257	0.025673	0.534551	726.875	995.381	1208.94	1393.84	0.595729	0.00891523	0.432672
ENSMUSG00000084417	Gm23463	0.562216	0.370768	0.935021	4.95938	2.50921	0.0256827	0.534551	0.556541	0.370238	0.51391	0.496705	0.159852	1	1
ENSMUSG00000032000	Birc3	2.87405	2.94591	4.08509	3.87601	0.451627	0.0256899	0.534551	2.84504	2.94169	3.19734	3.17887	0.139135	0.505386	1
ENSMUSG00000032355	Mlip	1.80468	2.77417	1.59146	1.5422	-0.551844	0.0256913	0.534551	1.78646	2.7702	2.15448	2.51925	0.0319625	0.897303	1
ENSMUSG00000014905	Dnajb9	6.717	7.55197	9.98996	9.62874	0.456574	0.0257607	0.53571	6.6492	7.54116	8.79057	9.17597	0.337445	0.108396	1
ENSMUSG00000035168	Tanc1	7.4725	4.70585	3.98482	4.3712	-0.542077	0.025782	0.535869	7.39707	4.69912	4.43023	4.33016	-0.46401	0.0555833	1
ENSMUSG00000026425	Srgap2	11.7246	8.06746	7.10357	6.81005	-0.507	0.0258107	0.536182	11.6062	8.05592	9.10898	8.93152	-0.122963	0.589639	1
ENSMUSG00000048720	Tbc1d12	9.57242	8.62487	6.76977	6.52504	-0.451627	0.0258295	0.536226	9.47578	8.61253	6.06135	6.03243	-0.579847	0.00473078	0.281683
ENSMUSG00000030257	Srgap3	1.57002	1.05711	0.867324	0.936204	-0.538106	0.0258402	0.536226	1.55417	1.0556	0.745998	0.86652	-0.689607	0.00563817	0.319678
ENSMUSG00000039252	Lgi2	17.2409	19.0185	14.0773	12.3402	-0.456989	0.0258808	0.536783	17.0669	18.9913	16.5372	18.3886	-0.0469104	0.826525	1
ENSMUSG00000082515	Gm12902	0.171642	0.339582	1.71275	0.336462	1.90462	0.0259062	0.537027	0.16991	0.339096	0.784474	0.454926	1.13946	0.249152	1
ENSMUSG00000026020	Nop58	82.716	82.4168	63.1285	58.2981	-0.443413	0.0259661	0.537886	81.881	82.2989	57.4516	61.5104	-0.46475	0.021569	0.756538
ENSMUSG00000070056	Mfhas1	6.12926	4.53305	3.78992	3.79417	-0.488861	0.0259752	0.537886	6.06739	4.52656	4.24167	3.82197	-0.391464	0.0804431	1
ENSMUSG00000033313	Fbxl8	5.16299	5.45781	7.00815	7.61537	0.458853	0.0260642	0.539444	5.11087	5.45	7.58803	8.18366	0.576805	0.00628754	0.342138
ENSMUSG00000050896	Rtn4rl2	0.269244	0.193702	0.0610609	0.0959611	-1.51447	0.0261131	0.539981	0.266526	0.193425	0.17899	0.129748	-0.534367	0.373339	1
ENSMUSG00000028028	Alpk1	2.28636	1.52523	2.74742	2.82381	0.558626	0.0261176	0.539981	2.26327	1.52305	2.19863	1.92653	0.133658	0.630761	1
ENSMUSG00000065750	Gm23346	14.6926	23.6852	31.9015	28.4011	0.624503	0.0261388	0.540132	14.5443	23.6513	32.4563	15.5046	0.309292	0.41289	1
ENSMUSG00000042389	Tsen2	3.37192	4.10051	2.90486	2.39275	-0.497616	0.0263655	0.544529	3.33788	4.09464	3.36577	3.05051	-0.216065	0.338445	1
ENSMUSG00000028271	Gtf2b	46.3357	54.9916	69.4127	69.297	0.452107	0.0263925	0.544802	45.8679	54.913	60.3243	61.5396	0.273132	0.187084	1
ENSMUSG00000083623	Gm7224	0.747443	0.352086	0.332965	0.156983	-1.07525	0.0264329	0.545326	0.739897	0.351582	0.244008	0.30659	-0.922498	0.0403629	1
ENSMUSG00000023905	Tnfrsf12a	57.1655	106.126	55.0843	52.707	-0.600584	0.0264458	0.545326	56.5884	105.975	31.6674	29.0337	-1.4225	3.9465e-07	0.000118938
ENSMUSG00000031266	Gla	9.15185	9.50497	12.8572	12.5181	0.443312	0.0264849	0.545844	9.05946	9.49137	11.9993	11.493	0.340106	0.0955751	1
ENSMUSG00000001098	Kctd10	21.0285	20.5379	15.4993	15.1726	-0.438356	0.0265135	0.545866	20.8162	20.5085	18.3055	19.6426	-0.122905	0.542641	1
ENSMUSG00000046991	Wdr27	0.0431965	0.0284871	0.14368	0.127014	1.9136	0.0265265	0.545866	0.0427605	0.0284463	0.0987127	0.0381632	0.942894	0.57068	1
ENSMUSG00000020890	Gucy2e	0.0841821	0.0659254	0.0350008	0.0309409	-1.14041	0.0265277	0.545866	0.0833323	0.0658311	0.0240466	0.00929662	-2.11067	0.00051236	0.0505636
ENSMUSG00000039405	Prss23	6.56244	7.14534	8.98131	9.71502	0.445924	0.0265494	0.545878	6.4962	7.13512	9.62275	8.93823	0.443796	0.0308153	0.921612
ENSMUSG00000030521	Mphosph10	12.5198	10.3234	8.28876	8.29252	-0.460374	0.0265567	0.545878	12.3934	10.3087	7.38932	7.14193	-0.641984	0.00239368	0.167304
ENSMUSG00000034799	Unc13a	0.245375	0.216673	0.159083	0.138592	-0.619572	0.0265833	0.545878	0.242898	0.216363	0.239499	0.282921	0.19384	0.500834	1
ENSMUSG00000082607	Gm12045	1.92648	1.58808	0.961175	0.755274	-0.993734	0.0265926	0.545878	1.90703	1.58581	1.76095	1.702	0.00581663	1	1
ENSMUSG00000021835	Bmp4	12.1983	11.6498	8.69439	8.82453	-0.444532	0.0266112	0.545878	12.0751	11.6332	6.27783	6.09784	-0.937392	4.76527e-06	0.000957429
ENSMUSG00000027333	Smox	2.94637	3.27406	4.76536	3.91299	0.479142	0.0266119	0.545878	2.91663	3.26938	3.05681	3.08462	-0.0133993	0.96701	1
ENSMUSG00000024527	Afg3l2	13.1996	10.3747	8.18357	8.78327	-0.472675	0.0267133	0.547672	13.0664	10.3599	9.25843	10.8207	-0.22042	0.316619	1
ENSMUSG00000073154	9330158H04Rik	0.00648584	0	0.0215732	0.0317847	3.04343	0.0267715	0.548132	0.00642036	0	0.0177857	0	1.51595	0.652842	1
ENSMUSG00000096991	Gm26789	0.176311	0.116273	0.0366528	0.0432017	-1.77255	0.0267751	0.548132	0.174531	0.116107	0.0402906	0.0584125	-1.46312	0.0562479	1
ENSMUSG00000089389	Gm24682	1.21538	1.8702	0.336883	0	-2.87042	0.0267819	0.548132	1.20311	1.86752	1.11095	0.35792	-1.08426	0.293175	1
ENSMUSG00000099060	mmu-mir-7025	2.26427	3.48421	0	0.739755	-2.86656	0.0267917	0.548132	2.24141	3.47922	1.37981	1.33362	-1.08551	0.29167	1
ENSMUSG00000001891	Ugp2	58.3271	62.682	45.112	43.9824	-0.441792	0.0268126	0.548273	57.7383	62.5923	55.0498	51.4753	-0.175943	0.388447	1
ENSMUSG00000074355	Gm10676	0.0855546	0.124127	0.0426857	0.0167708	-1.75636	0.0269258	0.5503	0.084691	0.123949	0.0469223	0.0755856	-0.789557	0.244444	1
ENSMUSG00000045045	Lrfn4	22.1697	24.0452	16.7375	17.3294	-0.44033	0.0269929	0.551383	21.9459	24.0108	20.0496	19.6558	-0.211246	0.297588	1
ENSMUSG00000071112	B230216G23Rik	0	0.0206333	0.156102	0.0919968	3.04626	0.0270342	0.55194	0	0.0206038	0.0857977	0.0552835	2.23861	0.237687	1
ENSMUSG00000064181	Rab3ip	12.4585	15.2527	10.3086	9.81307	-0.463165	0.0271086	0.55317	12.3328	15.2309	14.6767	15.1662	0.112888	0.593922	1
ENSMUSG00000084890	A830036E02Rik	0.819523	0.533527	0.410632	0.432511	-0.660574	0.0272676	0.556125	0.81125	0.532764	0.614654	0.677618	-0.035503	0.89004	1
ENSMUSG00000030583	Sipa1l3	1.68939	1.10866	0.889598	1.01616	-0.54963	0.0273243	0.556992	1.67233	1.10708	0.864621	1.00354	-0.567839	0.0244379	0.823968
ENSMUSG00000038065	2410066E13Rik	1.71069	1.31974	2.65717	1.99305	0.639919	0.0273507	0.557086	1.69342	1.31785	2.86188	2.79458	0.92539	0.000597283	0.057215
ENSMUSG00000054728	Phactr1	0.0805044	0.0371635	0.0267773	0.00789043	-1.57202	0.0273573	0.557086	0.0796917	0.0371103	0.0441524	0.0355619	-0.458144	0.501981	1
ENSMUSG00000062421	Arf2	34.263	40.1741	26.6226	27.9128	-0.449378	0.0273793	0.557243	33.9172	40.1167	30.4267	30.1241	-0.290513	0.160201	1
ENSMUSG00000053293	Pom121	3.97792	2.74733	1.86786	2.63803	-0.575784	0.0274714	0.558628	3.93776	2.7434	2.38791	2.67514	-0.395104	0.101437	1
ENSMUSG00000020910	Adprm	4.43097	5.36997	6.59751	7.02596	0.469345	0.0274758	0.558628	4.38624	5.36229	5.85274	6.90702	0.38384	0.0894135	1
ENSMUSG00000029270	Fam69a	3.07987	3.5277	2.12972	2.5738	-0.496496	0.0275038	0.558906	3.04878	3.52265	3.00787	2.82124	-0.17679	0.425987	1
ENSMUSG00000024854	Pold4	16.6629	21.5365	25.6388	27.5971	0.473905	0.027564	0.55968	16.4947	21.5057	25.5151	22.9954	0.347872	0.117655	1
ENSMUSG00000097633	Gm16617	0.310407	0.358235	0.838885	0.836653	1.28612	0.0275704	0.55968	0.307273	0.357723	0.709341	0.617034	0.958481	0.12854	1
ENSMUSG00000001604	Tcea3	10.7178	12.5132	7.9881	8.83176	-0.469937	0.0275913	0.559813	10.6096	12.4953	10.5226	11.1522	-0.0951195	0.668142	1
ENSMUSG00000003541	Ier3	26.0601	34.533	43.4623	40.8962	0.47502	0.0276322	0.560354	25.7971	34.4836	24.7132	27.1626	-0.21887	0.330409	1
ENSMUSG00000068250	Amn1	2.7637	3.39732	4.33892	4.31237	0.481943	0.0276719	0.560869	2.7358	3.39246	5.0727	4.84427	0.686627	0.00229127	0.161747
ENSMUSG00000045237	1110012L19Rik	14.0394	20.7821	27.0025	23.165	0.522231	0.0277045	0.560954	13.8977	20.7523	24.7892	21.3269	0.407374	0.0923142	1
ENSMUSG00000065362	Gm24411	115.704	185.031	206.877	233.871	0.545558	0.0277048	0.560954	114.536	184.766	222.373	120.195	0.191076	0.54396	1
ENSMUSG00000042647	Acad12	0.716837	0.923655	1.32973	1.09172	0.551368	0.0278406	0.563412	0.7096	0.922334	1.13912	1.18867	0.498504	0.0449894	1
ENSMUSG00000039166	Akap7	2.79202	2.99372	4.0254	3.8587	0.445099	0.0278828	0.563975	2.76383	2.98944	3.18557	3.29187	0.169448	0.41728	1
ENSMUSG00000084111	Gm15710	5.43154	6.86544	9.23848	8.18703	0.496224	0.0279207	0.56445	5.37671	6.85562	8.0867	7.96138	0.38383	0.0918894	1
ENSMUSG00000052137	Rbm12b2	4.74529	4.28658	3.19735	3.37981	-0.455877	0.0279577	0.564908	4.69738	4.28045	3.31943	2.89825	-0.528312	0.0143519	0.586515
ENSMUSG00000013663	Pten	33.3838	22.5626	20.1132	19.2002	-0.508698	0.0280045	0.565561	33.0468	22.5303	23.1267	23.5668	-0.250982	0.280279	1
ENSMUSG00000034248	Slc25a37	2.61045	2.26738	1.77123	1.7927	-0.450639	0.0280428	0.565981	2.58409	2.26413	1.59782	1.28865	-0.746615	0.000739239	0.0686319
ENSMUSG00000082399	Gm14036	0.230051	0.606853	0	0.112739	-2.85455	0.0280542	0.565981	0.227729	0.605984	0.525712	0.203245	-0.301231	0.817094	1
ENSMUSG00000085151	1110018N20Rik	0.175023	0.207762	0.058216	0.0343088	-1.95941	0.0281087	0.566788	0.173256	0.207465	0.031997	0.185554	-0.792745	0.301171	1
ENSMUSG00000037295	Ldlrap1	9.95792	9.38846	7.40399	6.83079	-0.441704	0.0281497	0.567045	9.8574	9.37503	7.00528	7.16516	-0.440166	0.0304857	0.919031
ENSMUSG00000022177	Haus4	34.0645	41.1047	50.9583	51.742	0.449098	0.028173	0.567045	33.7206	41.0459	46.0519	50.4982	0.367856	0.08006	1
ENSMUSG00000016942	Tmprss6	0.0173644	0.0343542	0.086636	0.102116	1.70476	0.0281766	0.567045	0.0171891	0.0343051	0.0317449	0	-0.736835	0.70298	1
ENSMUSG00000051910	Sox6	0.889969	0.627715	0.589668	0.391827	-0.615401	0.0281793	0.567045	0.880985	0.626817	0.62209	0.740016	-0.13749	0.580896	1
ENSMUSG00000088208	Gm23751	15.1007	19.1097	22.7383	30.8012	0.62167	0.028264	0.568418	14.9483	19.0823	20.8914	12.9806	-0.0237363	1	1
ENSMUSG00000060260	Pwwp2b	4.0952	4.5333	3.02313	3.21514	-0.471573	0.0282808	0.568418	4.05386	4.52681	3.49506	3.45188	-0.307526	0.162071	1
ENSMUSG00000064491	Gm22061	0.519785	0.685572	2.59336	3.05672	2.08731	0.0282911	0.568418	0.514538	0.684591	0	0.459218	-1.21678	0.639691	1
ENSMUSG00000027699	Ect2	23.7411	18.2613	14.9743	15.3969	-0.467156	0.0283315	0.568938	23.5015	18.2352	16.7282	16.2074	-0.341072	0.11242	1
ENSMUSG00000026773	Pfkfb3	4.3092	2.77528	2.49873	2.38016	-0.533812	0.0283695	0.569411	4.2657	2.77131	3.11559	3.14498	-0.164908	0.496325	1
ENSMUSG00000083982	Gm14650	0.124093	0.0409181	0.412757	0.304066	2.18897	0.0284367	0.570205	0.12284	0.0408596	0.0567153	0.109633	0.156959	1	1
ENSMUSG00000061414	Efcab4b	0.101375	0.0334271	0.252894	0.29808	2.07962	0.0284382	0.570205	0.100351	0.0333793	0.231662	0.223906	1.82467	0.109292	1
ENSMUSG00000078917	Gm11281	0.368016	0.242698	0.0437176	0.103057	-1.96993	0.0285471	0.572096	0.3643	0.24235	0.096113	0.371581	-0.308919	0.853622	1
ENSMUSG00000013629	Cad	13.3371	8.98478	8.04861	7.66786	-0.50492	0.028641	0.573685	13.2024	8.97192	8.7559	9.08789	-0.312364	0.178031	1
ENSMUSG00000023827	Agpat4	6.26989	8.58048	9.98445	10.8647	0.484594	0.0286694	0.57396	6.2066	8.5682	9.87037	9.63043	0.396008	0.0792412	1
ENSMUSG00000019846	Lama4	23.4315	15.9779	13.9164	13.8977	-0.502276	0.0287076	0.574431	23.195	15.9551	15.1965	15.3062	-0.359656	0.119477	1
ENSMUSG00000079339	Gm14446	0.0125107	0	0.0728229	0.0245241	3.02913	0.0287295	0.574576	0.0123844	0	0.0343074	0.0110529	1.91502	0.397327	1
ENSMUSG00000082128	Gm11824	0	0.129001	0.325321	0.319539	1.97112	0.0288106	0.575904	0	0.128816	0.119203	0.230424	1.1317	0.31257	1
ENSMUSG00000039462	Col10a1	0.0880991	0.0929589	0.205125	0.224505	1.21873	0.0288361	0.57612	0.0872098	0.0928259	0.128847	0.217934	0.928934	0.125244	1
ENSMUSG00000086224	2700069I18Rik	0.825972	0.576751	0.404021	0.190484	-1.15154	0.0288904	0.57691	0.817634	0.575926	0.133236	0.472176	-1.14551	0.034758	0.979414
ENSMUSG00000042215	Bag2	10.1426	14.3414	8.76055	8.63692	-0.49589	0.0289419	0.577644	10.0402	14.3208	11.0456	11.0612	-0.143039	0.540774	1
ENSMUSG00000031788	Kifc3	8.95661	8.83569	6.58897	6.58033	-0.433827	0.0289712	0.577933	8.8662	8.82304	6.4876	7.4958	-0.338879	0.102553	1
ENSMUSG00000092165	Gm5624	0.126442	0.166771	0	0.0619646	-2.26807	0.0290748	0.579432	0.125166	0.166533	0	0.0279272	-3.12292	0.00910349	0.438703
ENSMUSG00000087575	Gm12976	0.364882	0.481262	0	0.178815	-2.26807	0.0290792	0.579432	0.361199	0.480574	0.0833828	0.0805912	-2.26656	0.0296502	0.904278
ENSMUSG00000031434	Morc4	5.82585	4.43271	3.78671	3.59276	-0.472681	0.0290996	0.579432	5.76704	4.42637	3.73596	4.00988	-0.39397	0.0730862	1
ENSMUSG00000019873	Reep3	28.4812	20.026	17.3204	17.2036	-0.48982	0.0291322	0.579432	28.1936	19.9973	19.0671	20.1211	-0.297622	0.188373	1
ENSMUSG00000046449	C77370	0.0176174	0.00995851	0.00209282	0.0049335	-1.86866	0.0291327	0.579432	0.0174396	0.00994427	0	0.00667053	-1.86961	0.0314243	0.927522
ENSMUSG00000079659	Tmem243	5.77315	8.79736	10.0674	11.4267	0.547015	0.029135	0.579432	5.71487	8.78477	7.42896	6.83361	-0.0356437	0.927925	1
ENSMUSG00000032988	Slc16a8	0.275486	0.121118	0.07636	0.0300012	-1.69828	0.0291614	0.579663	0.272705	0.120944	0.223837	0.1893	0.160704	1	1
ENSMUSG00000074281	Gm12522	0.610683	0.462395	0.169271	0.39903	-0.923183	0.0291928	0.579992	0.604518	0.461733	0.45484	0.359683	-0.364436	0.324809	1
ENSMUSG00000000901	Mmp11	21.1603	21.3046	15.1746	16.2375	-0.43524	0.0292327	0.580381	20.9467	21.2741	20.7877	21.1119	-0.011119	0.958983	1
ENSMUSG00000040084	Bub1b	50.3546	39.7877	32.5087	33.0719	-0.458543	0.029242	0.580381	49.8462	39.7307	42.7827	43.5827	-0.0523083	0.805435	1
ENSMUSG00000052676	Zmat1	0.27432	0.18543	0.33076	0.389858	0.673537	0.0292727	0.580695	0.271551	0.185165	0.238213	0.27265	0.190995	0.613797	1
ENSMUSG00000093289	Snord92	7.21511	5.62332	11.454	12.8576	0.93892	0.0292977	0.58079	7.14227	5.61527	8.99343	4.63591	0.114774	1	1
ENSMUSG00000002550	Uck1	6.40177	7.83063	9.96109	9.5514	0.452817	0.0293211	0.58079	6.33714	7.81942	8.74333	8.92745	0.317405	0.13411	1
ENSMUSG00000062168	Ppef1	0.191776	0.215002	0.127577	0.0375928	-1.23732	0.0293308	0.58079	0.18984	0.214694	0.192828	0.135544	-0.314621	0.595751	1
ENSMUSG00000082684	Gm12774	0.796586	0.262665	0.1104	0	-2.76035	0.0293554	0.58079	0.788544	0.262289	0.121357	0	-2.75554	0.0307521	0.920519
ENSMUSG00000074003	Gucy2d	0.0156571	0.0103255	0.0520785	0.0920752	2.35716	0.0293696	0.58079	0.015499	0.0103107	0.0429354	0	0.695117	1	1
ENSMUSG00000064776	Gm25203	0.257464	0.169791	0.856374	1.51408	2.35716	0.029374	0.58079	0.254864	0.169548	0.706027	1.59224	2.35539	0.050373	1
ENSMUSG00000027435	Cd93	0.0165085	0.00544349	0.0617744	0.0323608	2.18493	0.0293812	0.58079	0.0163419	0.0054357	0.0226352	0.0291698	1.32254	0.366301	1
ENSMUSG00000039952	Dag1	31.1935	21.2927	18.6015	18.5128	-0.499475	0.0294335	0.581531	30.8786	21.2623	22.1425	23.5166	-0.191059	0.40864	1
ENSMUSG00000047415	Gpr68	0.0530801	0.0291709	0.00735646	0.00867086	-2.16782	0.0294687	0.581932	0.0525443	0.0291292	0.0566061	0.0625268	0.608382	0.479197	1
ENSMUSG00000093831	Gm23144	0.519785	4.11343	5.61895	6.6229	1.19619	0.0294993	0.581987	0.514538	4.10754	6.65175	3.67374	0.974261	0.106918	1
ENSMUSG00000033717	Adra2a	0.144993	0.105181	0.0602842	0.0284222	-1.38925	0.0295012	0.581987	0.143529	0.105031	0.0795209	0.0384293	-1.02836	0.131632	1
ENSMUSG00000082791	Gm4875	11.9319	11.7569	7.76246	9.1494	-0.488289	0.0295816	0.583281	11.8114	11.7401	10.2651	11.1616	-0.135861	0.548084	1
ENSMUSG00000022464	Slc38a4	0.568945	0.434898	0.31182	0.291492	-0.708475	0.0298069	0.587426	0.563202	0.434276	0.508242	0.548346	0.102787	0.792537	1
ENSMUSG00000010609	Psen2	2.27243	2.25994	3.29423	2.91807	0.45605	0.0298403	0.587789	2.24948	2.2567	2.85473	3.21007	0.428491	0.0455861	1
ENSMUSG00000072872	Rybp	3.4892	2.15417	1.70794	2.02523	-0.58986	0.0298828	0.588082	3.45398	2.15109	1.58339	1.84739	-0.700238	0.0107366	0.48799
ENSMUSG00000030970	Ctbp2	5.52178	5.21575	3.95	3.99403	-0.43414	0.0298852	0.588082	5.46603	5.20828	3.98938	4.27478	-0.368622	0.071766	1
ENSMUSG00000032532	Cck	0.161575	0	0.268716	0.475092	2.34757	0.0299477	0.588935	0.159944	0	0.516925	0.142748	2.19359	0.0881125	1
ENSMUSG00000097134	1110002J07Rik	0.148111	0.0813963	0.0410538	0	-2.17243	0.0299586	0.588935	0.146616	0.0812798	0.0676925	0.109044	-0.281226	0.669845	1
ENSMUSG00000026437	Cdk18	2.35906	2.55834	1.84543	1.64421	-0.495097	0.030018	0.589808	2.33525	2.55468	2.57167	1.96067	-0.113131	0.646717	1
ENSMUSG00000003198	Zfp959	4.63689	5.21645	6.37909	7.35177	0.472463	0.0300335	0.589816	4.59008	5.20899	5.60977	5.33159	0.154378	0.48753	1
ENSMUSG00000080538	Gm25541	387.443	372.073	514.239	507.62	0.428338	0.0301381	0.59149	383.532	371.541	491.948	248.837	-0.027666	0.924489	1
[truncated: 37,183 more rows]
